# Supplementary material for: Cell cycle constraints on capsulation and bacteriophage susceptibility
Source: eLife. 2014 Nov 25;3:e03587. doi: 10.7554/eLife.03587 (PMC4241560; doi:10.7554/eLife.03587)
Supplement: Figure 10—source data 1. — DOI: http://dx.doi.org/10.7554/eLife.03587.026 [file elife03587s001.xlsx]

## Sheet: Figure 10 - Source data 1
Figure 10 - source data 1					Tn insertion ratio (Figure 10a)	Tn insertion ratio (Figure 10 - figure supplement 1)
Gene	Synonym	ORF Start	ORF End	Strand	NA1000+FCr30/NA1000	NA1000/NA1000+FCr30
-	CCNA_00001	202	1107	+	0.162812	6.14204
-	CCNA_00002	1104	1703	+	0.122705	8.14963
-	CCNA_00003	1700	2557	+	0.0248753	40.2005
coaE	CCNA_00004	2559	3158	+	5.63681	0.177405
dnaQ	CCNA_00005	3190	3903	+	0.08784	11.3843
-	CCNA_00006	4022	4810	+	0.0929409	10.7595
rpsT	CCNA_00007	4945	5235	+	0.590361	1.69388
dnaA	CCNA_00008	5636	7108	+	1.04505	0.956896
alkB	CCNA_00009	7170	7790	-	0.149347	6.69582
dnaK	CCNA_00010	8165	10060	+	0.129239	7.73763
dnaJ	CCNA_00011	10223	11380	+	1.48773	0.672165
mutS	CCNA_00012	11467	14178	+	0.450962	2.21748
-	CCNA_00013	14199	17021	+	1.47482	0.67805
moaC	CCNA_00014	17018	17494	-	0.0594255	16.8278
moaB	CCNA_00015	17491	18042	-	0.128981	7.75307
moaE	CCNA_00016	18043	18495	-	0.0395143	25.3073
moaD	CCNA_00017	18492	18731	-	1	1
moaA	CCNA_00018	18735	19784	-	0.20233	4.94243
-	CCNA_00019	19815	20447	+	0.529861	1.88729
-	CCNA_00020	20444	20668	-	0.0418127	23.9162
-	CCNA_00021	20840	23032	-	0.130045	7.68963
-	CCNA_00022	23029	23559	-	0.0334922	29.8577
-	CCNA_00023	23604	24074	+	0.119003	8.40315
-	CCNA_00024	24091	24981	+	0.195943	5.10352
-	CCNA_00025	24991	26643	-	0.209694	4.76885
-	CCNA_00026	26701	29403	-	0.809488	1.23535
-	CCNA_00027	29502	30191	-	0.033997	29.4144
-	CCNA_00028	30337	32892	-	0.269016	3.71725
-	CCNA_00029	32914	33546	+	0.0508699	19.658
-	CCNA_00030	33595	34329	+	0.127305	7.85514
vapC	CCNA_00031	34312	34698	-	0.118553	8.43505
vapB	CCNA_00032	34699	34941	-	0.258905	3.86243
-	CCNA_00033	35824	37962	-	0.236734	4.22414
rpsO	CCNA_00034	38211	38480	-	1	1
truB	CCNA_00035	38495	39427	-	0.115389	8.66631
rbfA	CCNA_00036	39430	39879	-	0.0659283	15.168
-	CCNA_00037	39980	40768	-	0.755267	1.32403
-	CCNA_00038	40828	41403	-	0.0369253	27.0817
-	CCNA_00039	41403	41921	-	0.503405	1.98647
-	CCNA_00040	41960	42529	-	0.32045	3.12061
infB	CCNA_00041	42585	45698	-	0.218269	4.5815
-	CCNA_00042	45893	46543	-	0.268508	3.72428
nusA	CCNA_00043	46622	48268	-	0.735929	1.35883
-	CCNA_00044	48271	48846	-	0.029058	34.4139
-	CCNA_00045	49105	49638	+	0.0637611	15.6835
-	CCNA_00046	49645	50031	-	0.596528	1.67637
trmB	CCNA_00047	50132	50812	-	0.120153	8.32273
metK	CCNA_00048	50902	52125	-	0.0421372	23.732
hipB	CCNA_00049	52245	52679	-	0.0446178	22.4126
-	CCNA_00050	52707	54299	-	0.0927714	10.7792
corC	CCNA_00051	54296	55222	-	0.572253	1.74748
-	CCNA_00052	55231	55704	-	0.0252812	39.5551
phoH	CCNA_00053	55724	56668	-	0.476637	2.09803
-	CCNA_00054	56665	58011	-	0.187461	5.33444
-	CCNA_00055	58201	58608	-	0.0527849	18.9448
-	CCNA_00056	58654	59106	-	0.518138	1.92999
-	CCNA_00057	59115	59750	-	0.384999	2.59741
-	CCNA_00058	59754	60386	-	0.0155067	64.4881
-	CCNA_00059	60534	61121	-	0.0243881	41.0035
-	CCNA_00060	61191	61763	-	0.231242	4.32448
-	CCNA_00061	61849	63153	+	0.382438	2.6148
trpS	CCNA_00062	63327	64361	-	0.0516709	19.3532
mviN	CCNA_00063	64529	66091	-	2.68451	0.372508
-	CCNA_00064	66331	68127	-	0.125984	7.93753
-	CCNA_00065	68289	69062	-	0.0988333	10.1181
-	CCNA_00066	69120	69488	-	0.034101	29.3246
-	CCNA_00067	69493	69774	-	0.0453885	22.032
gpsA	CCNA_00068	69794	70804	-	0.84125	1.18871
-	CCNA_00069	70801	71904	-	0.901508	1.10925
hemC	CCNA_00070	71977	72945	+	0.871848	1.14699
-	CCNA_00071	72950	73636	+	0.894989	1.11733
-	CCNA_00072	73662	74576	+	0.228688	4.37277
-	CCNA_00073	74573	76108	+	0.456878	2.18877
-	CCNA_00074	76477	78678	-	0.0478828	20.8843
-	CCNA_00075	78703	79908	-	0.0202129	49.4734
-	CCNA_00076	79975	80358	-	0.0452749	22.0873
-	CCNA_00077	80355	81530	-	0.0928215	10.7734
-	CCNA_00078	81533	83326	-	0.132292	7.55904
-	CCNA_00079	83414	83893	-	0.169528	5.89874
-	CCNA_00080	84087	84728	+	0.145755	6.86084
-	CCNA_00081	84763	84972	-	0.0862753	11.5908
lysK	CCNA_00082	85222	86880	-	1.00456	0.995466
-	CCNA_00083	87043	88683	-	0.0478181	20.9126
purH	CCNA_00084	89053	90642	+	0.0425128	23.5223
-	CCNA_00085	90655	91413	+	0.0616371	16.224
-	CCNA_00086	91467	96290	-	0.230155	4.3449
-	CCNA_00087	96628	97737	-	0.0145224	68.8589
-	CCNA_00088	97835	99385	+	0.0564733	17.7075
-	CCNA_00089	99466	101895	-	0.195256	5.12147
-	CCNA_00090	101960	102943	-	0.023952	41.7502
-	CCNA_00091	103149	104042	-	0.113283	8.82743
-	CCNA_00092	104039	104929	-	0.061392	16.2888
-	CCNA_00093	105028	105237	-	13.9018	0.0719332
-	CCNA_00094	105310	106230	-	0.0863899	11.5754
-	CCNA_00095	106334	107332	-	0.0897319	11.1443
-	CCNA_00096	107402	108280	+	0.0948547	10.5424
-	CCNA_00097	108334	108792	+	0.0432775	23.1067
-	CCNA_00098	108943	109233	-	0.830989	1.20339
-	CCNA_00099	109239	110969	-	0.410767	2.43447
-	CCNA_00100	110979	111659	-	0.368143	2.71633
rsmB	CCNA_00101	111745	113034	-	0.150225	6.6567
-	CCNA_00102	113097	113375	+	0.653557	1.53009
-	CCNA_00103	113463	115160	+	0.218501	4.57664
-	CCNA_00104	115289	115990	-	0.0868285	11.517
-	CCNA_00105	116088	116786	+	0.17944	5.57289
-	CCNA_00106	116834	118099	+	0.109549	9.12834
-	CCNA_00107	118260	118457	-	1.13498	0.881076
-	CCNA_00108	118467	119144	-	0.295922	3.37927
-	CCNA_00109	119160	120059	-	1.78245	0.561026
-	CCNA_00110	120169	120675	-	0.67695	1.47721
-	CCNA_00111	120752	121498	+	0.360653	2.77275
-	CCNA_00112	121503	121892	+	0.0297282	33.6381
-	CCNA_00113	121972	122544	+	0.0379809	26.3291
-	CCNA_00114	122547	122852	+	0.473969	2.10984
-	CCNA_00115	122921	126268	+	0.0715716	13.972
glmM	CCNA_00116	126407	127753	-	0.211482	4.72854
-	CCNA_00117	127915	129735	+	0.422743	2.36551
-	CCNA_00118	129746	131989	+	0.246711	4.05333
-	CCNA_00119	131977	132438	+	0.0832613	12.0104
-	CCNA_00120	132435	132953	+	0.737056	1.35675
-	CCNA_00121	132950	133408	-	0.0604112	16.5532
-	CCNA_00122	133417	133827	-	5.03498	0.19861
-	CCNA_00123	133900	134682	+	0.0232865	42.9434
-	CCNA_00124	134826	135482	-	0.0536594	18.6361
-	CCNA_00125	135509	136177	-	2.10082	0.476004
-	CCNA_00126	136184	136591	-	0.0321444	31.1096
-	CCNA_00127	136811	137011	+	0.170453	5.86673
-	CCNA_00128	137246	138472	-	0.3166	3.15856
-	CCNA_00129	138555	138917	-	2.51369	0.397821
-	CCNA_00130	138921	140918	-	0.302554	3.3052
-	CCNA_00131	141119	141541	+	0.0646323	15.4721
hetN	CCNA_00132	141633	142433	+	0.0163599	61.1252
-	CCNA_00133	142680	143894	+	0.0504336	19.8281
-	CCNA_00134	143989	144417	+	0.210054	4.76068
-	CCNA_00135	144443	145276	+	0.0566887	17.6402
-	CCNA_00136	145273	146952	-	0.0319809	31.2687
shkA	CCNA_00137	146986	148530	-	0.101876	9.81582
-	CCNA_00138	148752	150944	+	0.34947	2.86148
chlI	CCNA_00139	150993	152600	-	0.184329	5.42509
-	CCNA_00140	152709	153662	-	0.239396	4.17719
-	CCNA_00141	153718	154533	-	0.422423	2.36729
-	CCNA_00142	154535	154912	-	1	1
-	CCNA_00143	154912	155784	-	0.0320991	31.1535
-	CCNA_00144	155819	156973	-	0.246839	4.05122
-	CCNA_00145	156966	157568	-	0.456434	2.1909
-	CCNA_00146	157593	158186	+	0.0548876	18.2191
-	CCNA_00147	158330	158470	+	0.168866	5.92187
-	CCNA_00148	158546	159079	+	0.257441	3.88438
-	CCNA_00149	159096	159323	+	0.315997	3.16459
-	CCNA_00150	159320	160297	-	0.215639	4.63738
rph	CCNA_00151	160464	161180	-	0.674825	1.48187
hrcA	CCNA_00152	161320	162396	+	0.1694	5.90318
grpE	CCNA_00153	162409	163035	+	0.393245	2.54294
-	CCNA_00154	162975	163235	-	1.16706	0.856851
-	CCNA_00155	163413	164531	+	0.253952	3.93776
-	CCNA_00156	164586	164951	+	2.7704	0.360959
-	CCNA_00157	165022	165393	+	0.343962	2.9073
recF	CCNA_00158	165621	166784	+	0.267824	3.7338
gyrB	CCNA_00159	166829	169246	+	0.414717	2.41128
-	CCNA_00160	169387	170526	+	0.328548	3.04369
-	CCNA_00161	170951	171577	+	0.0327775	30.5088
-	CCNA_00162	171649	172917	+	0.00449959	222.242
-	CCNA_00163	172964	175183	+	0.00960005	104.166
-	CCNA_00164	175173	177098	+	0.0159009	62.8897
pssY	CCNA_00165	177092	177895	-	0.125788	7.94987
-	CCNA_00166	178252	179070	-	389.061	0.00257029
-	CCNA_00167	179311	180120	+	0.0178453	56.0372
-	CCNA_00168	180190	180801	+	0.00422306	236.795
-	CCNA_00169	181379	182917	+	0.162644	6.14839
-	CCNA_00170	182997	185663	+	0.224012	4.46404
-	CCNA_00171	185853	186290	+	0.198232	5.0446
pulD	CCNA_00172	186287	188350	+	0.120364	8.30816
pulE	CCNA_00173	188347	189822	+	0.0645577	15.49
pulF	CCNA_00174	189809	191020	+	0.176021	5.68115
-	CCNA_00175	191032	191484	+	0.329029	3.03924
-	CCNA_00176	191399	191956	+	0.0512271	19.5209
-	CCNA_00177	191925	192308	+	1	1
-	CCNA_00178	192305	192895	+	0.0839006	11.9189
-	CCNA_00179	192892	193866	+	0.036962	27.0548
-	CCNA_00180	193848	194954	+	0.33104	3.02079
-	CCNA_00181	194951	195427	+	0.102113	9.79304
-	CCNA_00182	195424	196140	+	1.89156	0.528665
pulO	CCNA_00183	196250	197011	-	0.0606862	16.4782
-	CCNA_00184	197070	197267	-	0.0888479	11.2552
-	CCNA_00185	197285	199810	-	0.0459458	21.7648
-	CCNA_00186	200286	201602	-	0.152402	6.56159
-	CCNA_00187	201599	202723	-	0.111294	8.98518
-	CCNA_00188	202763	203767	-	0.36491	2.7404
-	CCNA_00189	203869	204135	+	0.0267476	37.3865
-	CCNA_00190	204224	204571	+	0.0527155	18.9698
-	CCNA_00191	204697	205173	+	0.436235	2.29234
-	CCNA_00192	205174	206793	-	0.152575	6.55413
leuB	CCNA_00193	206989	208041	-	0.0145304	68.8212
-	CCNA_00194	208043	208345	-	0.00598167	167.177
leuD	CCNA_00195	208487	209095	-	0.0189065	52.8918
leuC	CCNA_00196	209092	210531	-	0.300393	3.32897
rplS	CCNA_00197	211121	211522	-	1.4305	0.699058
trmD	CCNA_00198	211519	212256	-	0.338986	2.94998
-	CCNA_00199	212387	214267	+	0.222583	4.49271
-	CCNA_00200	214320	215255	-	0.20305	4.9249
-	CCNA_00201	215418	216098	+	0.400869	2.49458
-	CCNA_00202	216215	217270	+	0.0495329	20.1886
-	CCNA_00203	217289	218332	+	0.550185	1.81757
kefB	CCNA_00204	218336	220237	-	0.366822	2.72612
-	CCNA_00205	220241	220825	-	0.330948	3.02162
-	CCNA_00206	220931	221641	+	0.0476404	20.9906
-	CCNA_00207	221641	222282	+	0.265852	3.7615
-	CCNA_00208	222283	223272	-	0.687031	1.45554
-	CCNA_00209	223353	224927	-	0.403015	2.4813
-	CCNA_00210	224995	227526	+	0.131442	7.60792
-	CCNA_00211	227581	228693	+	0.186427	5.36402
-	CCNA_00212	228693	229571	+	0.140617	7.11149
-	CCNA_00213	229568	230116	+	0.195274	5.12102
-	CCNA_00214	230244	232307	+	0.221446	4.51577
-	CCNA_00215	232614	233402	+	0.0932309	10.7261
-	CCNA_00216	233470	233862	-	1.68217	0.594472
-	CCNA_00217	233977	236127	+	0.0527035	18.9741
-	CCNA_00218	236131	236640	-	0.0390664	25.5975
-	CCNA_00219	236684	237001	+	0.0210333	47.5437
-	CCNA_00220	237030	237635	+	0.142047	7.03992
-	CCNA_00221	237642	238151	-	0.0377537	26.4875
pgi	CCNA_00222	238241	239860	+	0.679209	1.4723
-	CCNA_00223	239869	240651	+	0.204771	4.88351
-	CCNA_00224	240648	242693	-	0.132061	7.57225
-	CCNA_00225	242856	243056	+	0.060247	16.5983
-	CCNA_00226	243157	243432	+	0.516204	1.93722
-	CCNA_00227	243490	244056	-	0.113647	8.79918
-	CCNA_00228	244056	244670	-	0.196838	5.08032
-	CCNA_00229	244790	245764	+	0.0410841	24.3403
-	CCNA_00230	245765	247030	-	0.14395	6.94683
-	CCNA_00231	247094	247540	+	0.0221093	45.2299
-	CCNA_00232	247537	247953	-	0.0677919	14.751
-	CCNA_00233	248082	249119	+	0.0705605	14.1722
-	CCNA_00234	249116	250276	+	0.274739	3.63981
-	CCNA_00235	250273	250548	-	0.563627	1.77422
-	CCNA_00236	250611	252308	-	0.344111	2.90604
chvI	CCNA_00237	252525	253232	+	0.0457501	21.8579
chvG	CCNA_00238	253207	254811	+	0.159206	6.28117
-	CCNA_00239	254808	255242	+	0.636564	1.57093
-	CCNA_00240	255318	255725	+	0.0692025	14.4503
-	CCNA_00241	255722	256000	+	0.213617	4.68128
-	CCNA_00242	256209	256364	-	0.0974627	10.2603
-	CCNA_00243	256412	256888	-	0.858997	1.16415
-	CCNA_00244	256953	257594	+	0.00996161	100.385
phhB	CCNA_00245	257623	257907	+	0.02344	42.6621
-	CCNA_00246	257952	258737	+	0.0259916	38.4739
-	CCNA_00247	258879	259436	-	0.0857182	11.6661
-	CCNA_00248	259514	260914	-	0.120243	8.31652
-	CCNA_00249	260971	261561	+	0.12649	7.90577
-	CCNA_00250	261621	262904	+	0.0490474	20.3884
-	CCNA_00251	262953	263672	+	0.0964951	10.3632
-	CCNA_00252	263784	265745	-	0.0162466	61.5512
-	CCNA_00253	265999	267027	+	0.0129956	76.9488
-	CCNA_00254	267164	268066	+	0.220941	4.5261
-	CCNA_00255	268063	269187	-	0.531115	1.88283
-	CCNA_00256	269206	270057	-	0.173301	5.77029
-	CCNA_00257	270176	271567	-	0.0408667	24.4698
-	CCNA_00258	271669	271875	+	0.186716	5.35572
-	CCNA_00259	271910	272620	-	0.0956884	10.4506
-	CCNA_00260	272872	273582	-	0.0110326	90.6405
nrdF	CCNA_00261	273695	274738	+	1.04446	0.95743
-	CCNA_00262	274921	275793	+	0.0942362	10.6116
-	CCNA_00263	275815	276237	-	1.20499	0.829881
-	CCNA_00264	276384	277637	-	0.193825	5.15928
-	CCNA_00265	278017	279471	+	0.0421035	23.751
-	CCNA_00266	279599	280837	-	0.0400384	24.976
-	CCNA_00267	280931	281872	-	0.113907	8.77909
-	CCNA_00268	282085	283956	+	0.135007	7.40703
-	CCNA_00269	284102	284431	+	2.01838	0.495446
recR	CCNA_00270	284558	285160	+	0.392555	2.54741
-	CCNA_00271	285270	285422	+	0.00631818	158.273
-	CCNA_00272	285476	286765	+	0.0204604	48.8749
def	CCNA_00273	286774	287295	+	0.326155	3.06602
-	CCNA_00274	287636	287998	+	0.342501	2.9197
-	CCNA_00275	288082	289527	-	0.0923014	10.8341
-	CCNA_00276	289617	290096	-	0.0468767	21.3326
-	CCNA_00277	290161	291321	+	0.236752	4.22384
-	CCNA_00278	291339	292259	+	0.050277	19.8898
-	CCNA_00279	292311	292901	+	0.0400924	24.9424
truA	CCNA_00280	292898	293641	-	0.597895	1.67253
-	CCNA_00281	293641	294567	-	0.403603	2.47768
-	CCNA_00282	294659	294991	+	0.0144009	69.4399
dapD	CCNA_00283	295109	295969	-	1.01285	0.987313
-	CCNA_00284	295966	296631	-	0.102394	9.76617
-	CCNA_00285	296628	297542	-	0.0493884	20.2477
lovR	CCNA_00286	297735	298193	-	0.163613	6.11197
lovK	CCNA_00287	298212	299318	-	0.216278	4.62368
-	CCNA_00288	299485	300534	-	0.393157	2.54351
-	CCNA_00289	300549	300845	-	0.0103192	96.9069
-	CCNA_00290	301048	304485	-	0.0954723	10.4742
phoR	CCNA_00291	304469	305884	+	0.101829	9.82038
pstC	CCNA_00292	306029	307462	+	1.01034	0.989765
pstA	CCNA_00293	307455	308750	+	2.05065	0.48765
pstB	CCNA_00294	308759	309634	+	0.347497	2.87773
phoU	CCNA_00295	309660	310352	+	0.0449031	22.2702
phoB	CCNA_00296	310374	311066	+	0.0614678	16.2687
-	CCNA_00297	311039	311896	-	0.0203349	49.1766
-	CCNA_00298	311893	312666	-	0.0416131	24.0309
-	CCNA_00299	312678	313961	+	0.0330203	30.2844
-	CCNA_00300	313978	314571	-	0.282937	3.53435
-	CCNA_00301	314615	315697	+	0.279867	3.57312
-	CCNA_00302	315702	316991	+	0.151487	6.60121
-	CCNA_00303	317027	318034	-	0.276508	3.61654
-	CCNA_00304	318031	319308	-	0.256595	3.8972
czcD	CCNA_00305	319278	320303	-	0.0200027	49.9933
-	CCNA_00306	320335	321048	-	0.815808	1.22578
-	CCNA_00307	321045	322868	-	1.07274	0.932188
-	CCNA_00308	323024	323689	+	0.518389	1.92905
-	CCNA_00309	323812	324045	-	0.267623	3.73661
-	CCNA_00310	324066	324845	-	0.0492163	20.3185
pmbA	CCNA_00311	324842	326173	-	0.0287735	34.7543
-	CCNA_00312	326229	326630	-	0.203344	4.91776
-	CCNA_00313	326715	328544	-	0.100544	9.94586
-	CCNA_00314	328587	329198	-	0.157587	6.34568
-	CCNA_00315	329224	330753	-	0.105503	9.47839
-	CCNA_00316	330777	331910	-	0.354386	2.82178
obgE	CCNA_00317	331907	332971	-	0.963554	1.03782
-	CCNA_00318	333101	334138	+	0.1024	9.76561
-	CCNA_00319	334224	334757	-	0.230269	4.34275
rpmA	CCNA_00320	334940	335209	-	1.66661	0.600019
rplU	CCNA_00321	335240	335755	-	0.794553	1.25857
-	CCNA_00322	335959	336588	+	0.217262	4.60274
-	CCNA_00323	336631	337728	+	0.0246609	40.5501
-	CCNA_00324	337932	338390	-	0.0678519	14.738
-	CCNA_00325	338371	338499	-	0.0137179	72.8974
-	CCNA_00326	338634	339665	+	0.342141	2.92277
-	CCNA_00327	339828	340490	-	1.08425	0.922296
mtgA	CCNA_00328	340575	341264	+	0.123859	8.07373
-	CCNA_00329	341277	341825	+	0.0369397	27.0712
mopB	CCNA_00330	341832	342602	-	0.608466	1.64348
-	CCNA_00331	342674	343432	+	0.0431796	23.1591
-	CCNA_00332	343435	344109	+	0.437783	2.28424
-	CCNA_00333	344130	345041	-	0.0782595	12.778
-	CCNA_00334	345020	345580	+	0.0324698	30.7978
-	CCNA_00335	345618	346055	+	0.0687392	14.5478
-	CCNA_00336	346066	347517	+	0.0767021	13.0375
-	CCNA_00337	347532	348305	+	0.132317	7.55759
-	CCNA_00338	348245	350719	+	0.153052	6.53373
-	CCNA_00339	350788	352104	+	0.0202831	49.3022
sucC	CCNA_00340	352434	353633	+	1.11982	0.893
sucD	CCNA_00341	353634	354518	+	0.267984	3.73156
sucA	CCNA_00342	354697	357660	+	3.66827	0.272608
odhB	CCNA_00343	357720	358928	+	0.202951	4.92729
-	CCNA_00344	359000	359335	+	0.123016	8.12906
-	CCNA_00345	359343	360332	-	0.208136	4.80456
-	CCNA_00346	360392	361819	+	0.127795	7.82502
-	CCNA_00347	361909	362088	+	1.06174	0.941852
-	CCNA_00348	362218	364221	-	0.0263916	37.8909
xerC	CCNA_00349	364395	365309	-	0.17507	5.71201
-	CCNA_00350	365306	365986	-	0.248965	4.01663
-	CCNA_00351	366112	368271	+	0.17325	5.77199
-	CCNA_00352	368358	369155	-	0.286748	3.48738
-	CCNA_00353	369280	370374	+	0.372335	2.68575
-	CCNA_00354	370445	371152	+	0.158124	6.32417
-	CCNA_00355	371323	372567	+	0.242563	4.12264
-	CCNA_00356	372638	373402	+	0.407219	2.45568
-	CCNA_00357	373511	374938	+	0.123038	8.12757
-	CCNA_00358	374976	375836	-	0.0485518	20.5966
-	CCNA_00359	375829	376716	+	0.0270581	36.9576
-	CCNA_00360	376916	377806	+	0.150888	6.62741
-	CCNA_00361	377803	378750	-	0.146918	6.80654
-	CCNA_00362	378802	379293	-	0.16377	6.10611
-	CCNA_00363	379324	380100	-	0.06387	15.6568
-	CCNA_00364	380179	381273	-	0.476908	2.09684
-	CCNA_00365	381396	382655	-	0.241096	4.14773
-	CCNA_00366	383009	383803	+	0.534715	1.87016
-	CCNA_00367	383800	384825	+	0.491245	2.03564
-	CCNA_00368	384831	385667	+	0.114318	8.74755
-	CCNA_00369	385817	387130	+	0.138763	7.20652
-	CCNA_00370	387576	388085	-	0.431965	2.315
-	CCNA_00371	388096	388629	-	0.129532	7.72009
-	CCNA_00372	388756	388980	-	0.105884	9.44427
-	CCNA_00373	389030	389791	-	5.03963	0.198427
-	CCNA_00374	389797	390177	-	0.0443729	22.5363
-	CCNA_00375	390599	390988	+	0.26946	3.71112
-	CCNA_00376	391032	391838	+	0.0492502	20.3045
-	CCNA_00377	391953	395396	-	0.226307	4.41879
-	CCNA_00378	395418	396026	-	0.0134509	74.3445
-	CCNA_00379	396026	396640	-	0.0131504	76.0433
-	CCNA_00380	396879	397418	-	2.58822	0.386365
-	CCNA_00381	397466	398515	+	0.359969	2.77801
ccrM	CCNA_00382	398637	399713	-	0.455191	2.19688
rnhB	CCNA_00383	399852	400487	-	0.0387402	25.813
-	CCNA_00384	400574	401479	+	0.0127502	78.4303
-	CCNA_00385	401527	402861	+	0.0202258	49.4417
-	CCNA_00386	402858	403445	-	0.523126	1.91159
-	CCNA_00387	403503	403997	+	0.0689616	14.5008
-	CCNA_00388	404125	405006	-	0.793897	1.25961
-	CCNA_00389	405104	405949	-	0.133722	7.47822
-	CCNA_00390	405999	407213	+	0.151506	6.60042
-	CCNA_00391	407210	407767	+	0.0242453	41.245
-	CCNA_00392	407848	409182	+	0.136348	7.33417
-	CCNA_00393	409326	410552	-	0.484494	2.06401
-	CCNA_00394	410549	411043	-	0.213127	4.69204
-	CCNA_00395	411052	412842	+	0.124398	8.03874
-	CCNA_00396	412933	413610	-	0.0185839	53.81
-	CCNA_00397	413741	415279	+	0.297161	3.36518
-	CCNA_00398	415406	416755	-	0.0434851	22.9964
-	CCNA_00399	416772	418016	+	0.299369	3.34036
-	CCNA_00400	418061	418504	+	1	1
-	CCNA_00401	418501	419271	+	0.11113	8.99846
-	CCNA_00402	419275	419691	+	0.320953	3.11572
-	CCNA_00403	419728	420699	+	0.0119671	83.5624
-	CCNA_00404	420699	421214	+	0.161034	6.20988
-	CCNA_00405	421211	422068	+	0.0714413	13.9975
tfoX	CCNA_00406	422170	422553	-	0.0199784	50.0541
-	CCNA_00407	422516	423007	+	0.152711	6.54832
-	CCNA_00408	423040	424344	-	0.0649447	15.3977
-	CCNA_00409	424307	424450	+	0.0205614	48.6347
-	CCNA_00410	424513	425043	+	0.166344	6.01165
-	CCNA_00411	425076	425639	+	0.265164	3.77124
-	CCNA_00412	425636	426286	+	1.46303	0.683511
-	CCNA_00413	426391	427632	+	0.868474	1.15144
-	CCNA_00414	427653	428354	+	0.0086018	116.255
-	CCNA_00415	428613	429623	-	0.723279	1.38259
-	CCNA_00416	429725	430123	-	0.160123	6.2452
-	CCNA_00417	430127	430573	-	0.0125683	79.5656
-	CCNA_00418	430572	430736	+	0.029301	34.1285
-	CCNA_00419	430733	431269	+	0.441707	2.26394
-	CCNA_00420	431334	431885	-	0.244008	4.09822
-	CCNA_00421	431882	432229	-	0.48928	2.04382
-	CCNA_00422	432336	433088	-	0.21995	4.54648
-	CCNA_00423	433404	433874	+	0.403547	2.47802
-	CCNA_00424	434121	435560	+	0.109538	9.12926
-	CCNA_00425	435633	436094	-	0.284789	3.51137
-	CCNA_00426	436545	436889	+	0.203947	4.90324
-	CCNA_00427	436958	437146	+	0.437749	2.28442
-	CCNA_00428	437146	437328	+	0.0468523	21.3437
-	CCNA_00429	437383	437550	+	0.0984489	10.1576
-	CCNA_00430	437556	437741	-	0.0709858	14.0873
-	CCNA_00431	437761	437883	+	0.230471	4.33895
-	CCNA_00432	438156	438650	-	0.293348	3.40892
-	CCNA_00433	438748	439005	+	0.127574	7.83859
-	CCNA_00434	439068	440003	+	1.07111	0.933608
-	CCNA_00435	440105	441607	+	0.0566816	17.6424
-	CCNA_00436	441717	442865	+	0.0278931	35.8512
-	CCNA_00437	443064	444677	+	0.290329	3.44437
-	CCNA_00438	444889	445263	-	0.0203054	49.2479
-	CCNA_00439	445497	447518	+	0.210269	4.75581
-	CCNA_00440	447503	447805	+	0.0533843	18.7321
cheYI	CCNA_00441	447802	448167	+	0.0320097	31.2405
cheAI	CCNA_00442	448237	450525	+	0.0647974	15.4327
-	CCNA_00443	450529	450996	+	0.0212799	46.9927
-	CCNA_00444	450996	451877	+	0.316861	3.15596
-	CCNA_00445	451877	452911	+	0.449014	2.2271
-	CCNA_00446	452915	453304	+	0.138339	7.2286
cheD	CCNA_00447	453301	453864	+	0.562237	1.77861
cheU	CCNA_00448	453868	454251	+	1.14162	0.875949
cheYIII	CCNA_00449	454259	454861	+	0.0735757	13.5915
cheE	CCNA_00450	454858	455328	+	0.202379	4.94122
-	CCNA_00451	455598	458639	+	0.219728	4.55109
-	CCNA_00452	458721	459857	-	0.361957	2.76276
-	CCNA_00453	459857	460948	-	0.0980122	10.2028
-	CCNA_00454	460977	461789	-	0.395876	2.52604
nagA	CCNA_00455	461992	464661	+	0.139388	7.17423
-	CCNA_00456	464819	467092	+	0.147221	6.7925
-	CCNA_00457	467106	469664	+	0.138836	7.20273
-	CCNA_00458	469661	471415	+	0.0899673	11.1151
nhaA	CCNA_00459	471542	472783	+	0.111388	8.97766
-	CCNA_00460	473245	473400	+	0.0554346	18.0393
-	CCNA_00463	476538	476816	-	0.052701	18.975
-	CCNA_00464	477514	477678	+	0.558829	1.78946
-	CCNA_00465	477921	479033	+	0.0537299	18.6116
-	CCNA_00466	479191	480435	+	0.0433384	23.0742
-	CCNA_00467	480439	481710	+	0.119071	8.39832
-	CCNA_00468	481820	481933	-	0.129642	7.71355
-	CCNA_00469	482231	483610	-	0.0262173	38.1428
-	CCNA_00470	484789	486132	-	0.00809518	123.53
-	CCNA_00471	486159	487127	-	0.0637072	15.6968
-	CCNA_00472	487093	488169	-	0.13031	7.67401
-	CCNA_00473	488274	488768	-	0.282908	3.53471
trwC	CCNA_00474	488768	491578	-	0.329699	3.03307
trwB	CCNA_00475	491512	493329	-	0.208911	4.78672
-	CCNA_00476	493326	493709	-	0.26958	3.70947
-	CCNA_00477	494090	494284	-	0.159694	6.26199
-	CCNA_00478	494406	495143	-	0.0836101	11.9603
-	CCNA_00479	495332	495655	+	0.0246524	40.5639
-	CCNA_00480	495724	497277	-	0.151674	6.5931
-	CCNA_00481	497307	497597	+	0.00761553	131.311
-	CCNA_00482	497584	498855	+	0.383345	2.60861
-	CCNA_00483	499379	500224	-	0.138335	7.22884
-	CCNA_00484	500314	501057	-	0.0816248	12.2512
-	CCNA_00485	501114	502142	-	0.576782	1.73376
-	CCNA_00486	502235	504724	+	0.437571	2.28535
-	CCNA_00487	504911	506605	+	0.220922	4.52648
-	CCNA_00488	506715	507341	-	0.254881	3.9234
hisI	CCNA_00489	507328	507747	-	0.281708	3.54977
-	CCNA_00490	507868	508722	+	0.012068	82.8636
folE	CCNA_00491	508870	509508	-	0.0399168	25.0521
cysS	CCNA_00492	509704	511095	+	1.08739	0.919632
-	CCNA_00493	511098	511559	+	0.0940502	10.6326
-	CCNA_00494	511566	512027	+	0.0548652	18.2265
-	CCNA_00495	512080	512334	+	0.258856	3.86315
thrS	CCNA_00496	512331	514298	+	0.549858	1.81865
-	CCNA_00497	514298	515224	+	111.332	0.00898217
-	CCNA_00498	515285	515404	-	0.659944	1.51528
-	CCNA_00499	515480	515845	-	0.293586	3.40616
-	CCNA_00500	515842	516741	-	1.06305	0.940694
-	CCNA_00501	516738	518417	-	0.0407329	24.5502
-	CCNA_00502	518474	519211	+	0.0431588	23.1703
-	CCNA_00503	519268	519732	+	0.137487	7.27341
-	CCNA_00504	519729	520193	-	0.40379	2.47653
-	CCNA_00505	520398	520949	+	0.0287354	34.8003
-	CCNA_00506	520955	522235	+	0.133867	7.47012
-	CCNA_00507	522241	523086	+	0.0717291	13.9413
-	CCNA_00508	523154	523927	-	0.508238	1.96758
-	CCNA_00509	523993	524526	-	0.0111901	89.365
-	CCNA_00510	524523	525200	-	0.047474	21.0642
-	CCNA_00511	525200	525895	-	0.11308	8.84331
-	CCNA_00512	525945	527045	-	1.99506	0.501239
-	CCNA_00513	527170	527970	-	0.368063	2.71692
-	CCNA_00514	528078	528908	+	0.247015	4.04834
-	CCNA_00515	529324	531657	+	0.127356	7.85201
-	CCNA_00516	531683	532432	-	0.295929	3.37919
-	CCNA_00517	532435	533052	-	0.459963	2.17409
-	CCNA_00518	533140	533733	-	0.0814399	12.279
-	CCNA_00519	533891	534967	-	0.0394592	25.3426
-	CCNA_00520	535198	536136	-	0.658206	1.51928
-	CCNA_00521	536277	536528	-	0.306521	3.26242
-	CCNA_00522	536509	536805	-	0.120618	8.29066
-	CCNA_00523	536853	537638	-	0.121543	8.22753
-	CCNA_00524	537635	538759	-	0.831253	1.203
-	CCNA_00525	538746	539654	-	1.65134	0.605567
-	CCNA_00526	539769	540026	+	0.107532	9.29956
-	CCNA_00527	540157	540663	+	0.126864	7.88245
-	CCNA_00528	540844	541626	+	0.514589	1.9433
-	CCNA_00529	541695	542231	+	0.713124	1.40228
rplJ	CCNA_00530	542581	543099	+	0.811737	1.23193
rplL	CCNA_00531	543145	543528	+	1.02885	0.971955
-	CCNA_00532	543952	544842	+	0.105338	9.49328
hfsI	CCNA_00533	544865	546187	-	0.196739	5.08288
-	CCNA_00534	546248	547336	+	0.059696	16.7515
-	CCNA_00535	547379	547537	+	0.18723	5.34101
rpoB	CCNA_00536	547831	551901	+	1.91371	0.522546
-	CCNA_00537	552015	556205	+	0.565971	1.76687
-	CCNA_00538	556424	558220	+	0.138579	7.2161
-	CCNA_00539	558249	559709	-	0.452543	2.20974
-	CCNA_00540	559904	560776	-	0.210115	4.75929
-	CCNA_00541	561036	561344	+	0.111092	9.00157
-	CCNA_00542	561341	561664	-	0.340758	2.93463
-	CCNA_00543	561713	562363	-	0.273671	3.65402
-	CCNA_00544	562579	563754	+	0.417811	2.39343
-	CCNA_00545	563825	564547	+	0.0806488	12.3994
-	CCNA_00546	564671	565453	+	0.306332	3.26443
-	CCNA_00547	565631	565879	+	0.384283	2.60225
-	CCNA_00548	565904	566170	+	0.152045	6.57698
-	CCNA_00549	566164	567090	+	0.0821319	12.1755
-	CCNA_00550	567006	568052	+	0.293995	3.40142
-	CCNA_00551	568260	568700	-	0.527395	1.89611
-	CCNA_00552	568956	569426	-	0.130649	7.6541
-	CCNA_00553	569423	570172	-	0.00735892	135.89
-	CCNA_00554	570238	571044	+	0.0401001	24.9376
-	CCNA_00555	571117	571461	+	0.0238396	41.947
-	CCNA_00556	571546	573063	+	0.204011	4.90168
-	CCNA_00557	573020	573799	-	0.0488792	20.4586
-	CCNA_00558	573796	574461	-	0.324748	3.07931
metX	CCNA_00559	574589	575737	-	0.106311	9.40636
sixA	CCNA_00560	575815	576327	+	0.134986	7.40818
-	CCNA_00561	576324	576668	+	0.014548	68.738
-	CCNA_00562	576665	577723	+	0.149385	6.69413
-	CCNA_00563	577720	578457	+	0.105557	9.47358
cenK	CCNA_00564	578467	579972	+	8.97792	0.111384
-	CCNA_00565	580036	581778	-	0.329357	3.03622
rspA	CCNA_00566	582330	583541	-	0.0680478	14.6955
-	CCNA_00567	583664	585976	-	0.216115	4.62716
-	CCNA_00568	585948	587111	-	0.110649	9.03761
-	CCNA_00569	587111	588187	-	0.0609997	16.3935
-	CCNA_00570	588225	589130	-	0.0609789	16.3991
-	CCNA_00571	589132	591768	+	0.129373	7.72959
-	CCNA_00572	591765	593513	+	0.0962312	10.3916
-	CCNA_00573	593760	596600	+	0.273889	3.65112
-	CCNA_00574	596740	599052	+	0.0626569	15.9599
-	CCNA_00575	599049	600167	+	0.221127	4.52229
oppA	CCNA_00576	600176	601420	+	0.327611	3.0524
-	CCNA_00577	601417	601599	-	0.498706	2.00519
-	CCNA_00578	601496	604033	+	0.098248	10.1783
-	CCNA_00579	604210	606009	-	0.215699	4.63609
-	CCNA_00580	606207	609290	-	0.111689	8.95344
-	CCNA_04005	609245	611089	+	0.0469573	21.2959
-	CCNA_00582	611119	611757	+	0.0154527	64.7137
-	CCNA_00583	611838	612629	-	0.144782	6.90693
-	CCNA_00584	612811	613236	+	0.0954215	10.4798
-	CCNA_00585	613324	614379	+	0.0271298	36.8598
-	CCNA_00586	614415	615746	-	0.35629	2.8067
-	CCNA_00587	615934	617430	+	0.0196258	50.9534
-	CCNA_00588	617604	617843	+	0.0157221	63.6049
-	CCNA_00589	617851	618567	-	0.0155524	64.2987
-	CCNA_00590	618615	619724	-	0.019919	50.2034
-	CCNA_00591	619728	621791	-	0.138859	7.20155
-	CCNA_00592	621804	622871	-	0.0346715	28.8421
-	CCNA_00593	622934	624517	-	0.0581478	17.1976
-	CCNA_00594	624522	626342	-	0.106363	9.40176
-	CCNA_00595	626899	627888	-	0.242693	4.12043
-	CCNA_00596	627846	628412	-	0.0506177	19.7559
-	CCNA_00597	628523	631663	+	0.137813	7.25623
-	CCNA_00598	631886	634816	-	0.145571	6.86948
	CCNA_03887	634867	635688	-	0.0722737	13.8363
-	CCNA_00600	635661	636890	+	0.0893248	11.1951
-	CCNA_00601	636877	637848	+	0.437057	2.28803
-	CCNA_00602	637845	639158	+	0.154831	6.45865
-	CCNA_00603	639155	640153	+	0.0611818	16.3447
-	CCNA_00604	640131	641012	+	0.0288576	34.653
-	CCNA_00605	641122	641910	-	0.246075	4.0638
-	CCNA_00606	642000	642233	-	0.394177	2.53693
-	CCNA_00607	642577	645570	+	0.101959	9.80786
-	CCNA_00608	645702	647285	+	0.148417	6.73776
-	CCNA_00609	647369	648415	+	0.157699	6.34121
-	CCNA_00610	648428	651031	+	0.157758	6.33882
-	CCNA_00611	651319	652815	+	0.20511	4.87542
-	CCNA_00612	653295	654179	-	0.322188	3.10378
-	CCNA_00613	654176	655519	-	0.0411492	24.3018
-	CCNA_00614	655396	656928	-	0.275214	3.63354
-	CCNA_00615	656945	659863	-	0.309643	3.22952
-	CCNA_00616	660157	660645	-	0.0416358	24.0178
-	CCNA_00617	660731	661774	+	0.0557066	17.9512
-	CCNA_00618	661761	663179	+	0.103324	9.67828
-	CCNA_00619	663176	664456	+	0.276885	3.61161
-	CCNA_00620	664466	665644	+	0.0922948	10.8348
-	CCNA_00621	666047	666601	-	0.343846	2.90828
-	CCNA_00622	666621	666806	+	0.00432243	231.351
-	CCNA_00623	666944	669151	+	0.12757	7.83882
-	CCNA_00624	669233	670396	-	0.0196732	50.8305
-	CCNA_00625	670498	670875	+	0.362041	2.76212
-	CCNA_00626	670929	672842	-	0.222838	4.48756
-	CCNA_00627	672921	673382	-	0.0839459	11.9124
cheY	CCNA_00628	673388	673771	-	0.601612	1.6622
-	CCNA_00629	674363	676249	+	0.51251	1.95118
cheAII	CCNA_00630	676286	678580	+	0.30274	3.30317
cheW	CCNA_00631	678577	679029	+	0.00709417	140.961
-	CCNA_00632	679026	679394	+	0.0121734	82.1463
cheBII	CCNA_00633	679391	680467	+	0.219165	4.56277
-	CCNA_00634	680464	681294	+	0.587029	1.70349
-	CCNA_00635	681831	683531	+	0.1856	5.38794
-	CCNA_00636	683537	684388	+	0.11883	8.41538
-	CCNA_00637	684440	687454	-	0.182347	5.48405
-	CCNA_00638	687421	690129	-	0.107033	9.34295
-	CCNA_00639	690126	691751	-	0.10266	9.74086
-	CCNA_00640	691897	692172	-	0.13079	7.64582
-	CCNA_00641	692376	692672	-	0.0277549	36.0297
-	CCNA_00642	692642	692899	-	0.0199585	50.1041
-	CCNA_00643	693356	693502	+	0.478393	2.09033
-	CCNA_00644	693992	695422	+	0.1521	6.57462
nrtA	CCNA_00645	695435	696727	+	0.0499613	20.0155
nrtB	CCNA_00646	696739	697629	+	0.390632	2.55996
nrtD	CCNA_00647	697642	698427	+	0.0506409	19.7469
nasT	CCNA_00648	698432	699154	+	0.123985	8.06549
-	CCNA_00649	699198	700292	+	0.514295	1.94441
-	CCNA_00650	700305	701747	+	0.294759	3.39261
-	CCNA_00651	701776	704244	+	0.0682676	14.6482
nasE	CCNA_00652	704241	704585	+	0.0157897	63.3323
nasC	CCNA_00653	704586	707264	+	0.161747	6.18251
-	CCNA_00654	707254	708039	+	0.245346	4.07588
-	CCNA_00655	708328	710310	-	0.513523	1.94733
-	CCNA_00656	710639	712531	+	0.395515	2.52835
-	CCNA_00657	712528	713880	+	0.258505	3.8684
-	CCNA_00658	713877	714920	+	0.0479387	20.86
-	CCNA_00659	714931	717825	+	0.0914035	10.9405
-	CCNA_00660	717822	718802	-	0.0621991	16.0774
-	CCNA_00661	718799	719233	-	0.0724609	13.8006
-	CCNA_00662	719217	719591	-	0.110575	9.0436
-	CCNA_00663	719608	719943	-	0.373136	2.67999
-	CCNA_00664	720519	721781	+	0.0536214	18.6493
-	CCNA_00665	721949	723094	+	0.174081	5.74446
-	CCNA_00666	723091	723444	+	0.0392009	25.5097
-	CCNA_00667	723506	724690	-	15.7101	0.0636535
-	CCNA_00668	724701	725753	-	9.51436	0.105104
-	CCNA_00669	725750	728206	-	32.484	0.0307844
-	CCNA_00670	728203	728955	-	3.12473	0.320028
tagG	CCNA_00671	728965	729756	-	0.869003	1.15074
-	CCNA_00672	729890	730693	-	0.168337	5.94046
-	CCNA_00673	730781	731788	+	0.113821	8.78573
-	CCNA_00674	731887	733134	-	0.0808353	12.3708
-	CCNA_00675	733100	733495	-	0.00712887	140.275
-	CCNA_00676	733495	733734	-	0.0148488	67.3454
rplA	CCNA_00677	733882	734571	-	1.03208	0.968918
rplK	CCNA_00678	734576	735007	-	1	1
-	CCNA_00679	735544	736479	+	0.196825	5.08067
-	CCNA_00680	736612	737247	-	0.0505679	19.7754
-	CCNA_00681	737244	737981	-	0.125177	7.98871
-	CCNA_00682	737968	738534	+	2.36088	0.423571
-	CCNA_00683	738931	740460	-	0.186275	5.36842
-	CCNA_00684	740473	741111	-	0.0384916	25.9797
-	CCNA_00685	741108	741725	-	0.452356	2.21065
-	CCNA_00686	741897	743330	+	0.442713	2.2588
-	CCNA_00687	743356	743805	-	0.032773	30.5129
-	CCNA_00688	743786	745096	-	0.0825816	12.1092
-	CCNA_00689	745305	747635	+	0.180632	5.5361
-	CCNA_00690	747704	748261	-	0.427286	2.34035
-	CCNA_00691	748560	748901	-	0.894438	1.11802
-	CCNA_00692	749166	751250	+	0.104746	9.54687
-	CCNA_00693	751485	751778	-	2.14441	0.466329
-	CCNA_00694	751775	754342	-	0.586532	1.70494
-	CCNA_00695	754514	756148	-	0.181862	5.49867
-	CCNA_00696	756229	756804	+	0.0179776	55.6249
-	CCNA_00697	756955	757296	-	0.0151482	66.0144
-	CCNA_00698	757318	758019	-	0.0113937	87.7681
rpmB	CCNA_00699	758081	758380	+	0.112584	8.88224
-	CCNA_00700	759099	761081	-	0.0437396	22.8626
-	CCNA_00701	761611	761820	+	0.0174604	57.2724
-	CCNA_00702	761923	762414	-	0.220279	4.53969
-	CCNA_00703	762427	762633	+	0.365835	2.73347
-	CCNA_00704	762676	762873	+	0.0675288	14.8085
-	CCNA_00705	763025	763441	-	0.275728	3.62676
-	CCNA_00706	763590	764003	-	0.0206772	48.3624
-	CCNA_00707	764103	765185	-	0.367386	2.72193
-	CCNA_00708	765182	767110	-	0.0835378	11.9706
-	CCNA_00709	767218	767400	+	0.530643	1.88451
-	CCNA_00710	767521	768690	-	0.155679	6.42347
-	CCNA_00711	768833	769933	+	0.13526	7.39317
-	CCNA_00712	769938	770252	-	0.0307622	32.5074
-	CCNA_00713	770214	770399	+	0.218689	4.57271
-	CCNA_00714	770440	770709	-	0.230291	4.34233
-	CCNA_00715	770681	771229	+	0.233953	4.27436
-	CCNA_00716	771391	771591	-	0.00763789	130.926
-	CCNA_00717	771712	771828	+	0.742424	1.34694
-	CCNA_00718	771887	772783	-	0.125671	7.95727
hylD	CCNA_00719	774394	775635	+	0.184167	5.42986
-	CCNA_00720	775596	777776	+	0.0755214	13.2413
groEL	CCNA_00721	777942	779585	-	0.0907624	11.0178
groES	CCNA_00722	779643	779933	-	0.0801315	12.4795
-	CCNA_00723	780108	780302	+	0.0318358	31.4112
-	CCNA_00724	780321	780749	+	0.0424305	23.5679
-	CCNA_00725	780950	781612	-	0.485644	2.05912
-	CCNA_00726	781663	782970	-	0.0926907	10.7886
-	CCNA_00727	783097	783723	+	0.151056	6.62006
-	CCNA_00728	783796	784959	+	0.244098	4.09671
-	CCNA_00729	784982	786358	+	0.0506217	19.7544
skgA	CCNA_00730	786434	787201	+	0.00608322	164.387
mutL	CCNA_00731	787361	789274	-	1.25918	0.794167
-	CCNA_00732	789387	790439	+	0.166815	5.99467
-	CCNA_00733	790499	791437	+	0.316622	3.15834
-	CCNA_00734	791491	792399	+	0.367403	2.72181
-	CCNA_00735	792461	793030	-	0.100292	9.97091
lspA	CCNA_00736	793143	793586	-	0.0953167	10.4913
ileS	CCNA_00737	793796	796705	-	0.0373458	26.7768
-	CCNA_00738	797019	798110	-	0.0181306	55.1553
-	CCNA_00739	798253	798384	-	3.59337	0.27829
-	CCNA_00740	798513	799454	-	0.288093	3.4711
-	CCNA_00741	799454	799912	-	0.0109626	91.2194
-	CCNA_00742	799937	800890	-	0.0380981	26.248
-	CCNA_00743	800944	801510	+	0.0983625	10.1665
-	CCNA_00744	801746	802036	+	0.0586376	17.0539
-	CCNA_00745	802070	802774	-	0.30497	3.27901
-	CCNA_00746	802771	803496	-	0.147557	6.77704
tipF	CCNA_00747	803595	804953	-	0.232715	4.2971
-	CCNA_00748	805161	805484	+	0.0740939	13.4964
-	CCNA_00749	805489	807384	+	0.646681	1.54636
-	CCNA_00750	807593	808933	-	0.14833	6.74171
-	CCNA_00751	808992	810308	-	0.174191	5.74081
-	CCNA_00752	810384	811262	-	0.377806	2.64686
-	CCNA_00753	811400	812476	-	0.0223097	44.8235
-	CCNA_00754	812595	813320	-	0.106707	9.37143
terB	CCNA_00755	813444	813884	-	0.130259	7.67702
-	CCNA_00756	813842	814120	-	0.0377923	26.4604
-	CCNA_00757	814256	815314	-	0.027603	36.2279
-	CCNA_00758	815435	816001	+	0.0400444	24.9723
-	CCNA_00759	816201	818675	-	0.212885	4.69738
-	CCNA_00760	818810	820510	-	0.202357	4.94177
-	CCNA_00761	820655	820864	-	0.028042	35.6608
-	CCNA_00762	820861	821205	-	0.0470821	21.2395
-	CCNA_00763	821210	822151	-	0.779161	1.28343
-	CCNA_00764	822151	822897	-	0.902612	1.1079
-	CCNA_00765	823105	823443	+	0.053657	18.6369
-	CCNA_00766	823602	824180	-	0.031593	31.6526
-	CCNA_00767	824218	824472	-	0.0124873	80.0815
-	CCNA_00768	824776	825000	+	1.08609	0.920736
-	CCNA_00769	824997	825644	+	0.0348768	28.6723
-	CCNA_00770	825728	826336	+	0.0193044	51.8017
-	CCNA_00771	826360	826482	+	0.0258745	38.6481
-	CCNA_00772	827021	827428	-	0.183302	5.45548
-	CCNA_00773	827605	828936	+	0.0241222	41.4555
-	CCNA_00774	829317	830426	+	0.0257371	38.8544
-	CCNA_00775	830436	831593	-	0.219082	4.56451
-	CCNA_00776	831686	835249	-	0.0901933	11.0873
-	CCNA_00777	835363	837891	-	0.449373	2.22532
-	CCNA_00778	837946	839778	-	0.41255	2.42395
-	CCNA_00779	840285	840746	+	0.0414819	24.1069
-	CCNA_00780	840760	841686	-	0.113637	8.79993
cpdR	CCNA_00781	841838	842194	+	1.03104	0.969892
-	CCNA_00782	842489	844174	-	0.179197	5.58045
sapA	CCNA_00783	844450	846426	-	0.0676324	14.7858
-	CCNA_00784	846681	847904	+	0.391108	2.55684
-	CCNA_00785	848157	849968	-	0.324134	3.08514
-	CCNA_04003	849999	850541	+	0.0491713	20.337
motA	CCNA_00787	850554	851420	-	0.0574938	17.3932
-	CCNA_00788	851518	852870	+	0.0428269	23.3498
fixK	CCNA_00789	852873	853523	-	0.168366	5.93943
fixT	CCNA_00790	853690	854076	+	0.0516794	19.3501
-	CCNA_00791	854073	855029	-	0.212215	4.7122
-	CCNA_00792	855026	856225	-	0.293102	3.41178
-	CCNA_00793	856299	857666	+	0.153768	6.50329
-	CCNA_00794	857776	858969	+	0.0446099	22.4166
fixJ	CCNA_00795	858980	859588	-	0.0514567	19.4338
fixL	CCNA_00796	859581	861095	-	0.643772	1.55335
-	CCNA_00797	861100	861297	-	0.157731	6.33993
cydC	CCNA_00798	861294	862892	-	0.0740961	13.496
cydD	CCNA_00799	863065	864705	-	0.939842	1.06401
cydA	CCNA_00800	864829	866391	+	0.151064	6.61972
cydB	CCNA_00801	866406	867557	+	0.788944	1.26752
-	CCNA_00802	867576	867695	+	0.627327	1.59406
-	CCNA_00803	867791	868309	+	0.221103	4.52277
-	CCNA_00804	868374	868859	-	0.158194	6.32135
engB	CCNA_00805	869089	869688	-	1	1
yidC	CCNA_00806	869778	871625	-	0.854837	1.16981
-	CCNA_00807	871633	872082	-	0.0789359	12.6685
rpmH	CCNA_00808	872176	872310	-	0.0494523	20.2215
-	CCNA_00809	872590	873585	-	0.233809	4.277
-	CCNA_00810	873744	874886	-	0.0191202	52.3008
-	CCNA_00811	874918	875715	-	0.507631	1.96993
-	CCNA_00812	875775	876149	-	0.097784	10.2266
-	CCNA_00813	876155	877531	-	0.109719	9.11417
-	CCNA_00814	877757	878080	-	0.351572	2.84437
-	CCNA_00815	878273	879724	-	0.245565	4.07225
-	CCNA_00816	879721	879912	-	0.232142	4.3077
-	CCNA_00817	879956	881284	-	0.141308	7.07676
-	CCNA_00818	881445	882167	-	0.16064	6.22511
-	CCNA_00819	882074	882181	-	1	1
-	CCNA_00820	882223	883395	-	0.0749371	13.3445
-	CCNA_00821	883440	883889	-	0.083499	11.9762
-	CCNA_00822	883961	884353	-	0.647161	1.54521
-	CCNA_00823	884441	885292	-	0.0308753	32.3883
-	CCNA_00824	885326	886054	-	0.0116411	85.9028
-	CCNA_00825	886217	886825	-	0.500655	1.99738
-	CCNA_00826	886822	887742	-	0.0202256	49.4422
-	CCNA_00827	888079	891006	+	0.0890333	11.2318
-	CCNA_00828	891133	892647	+	0.334025	2.99379
-	CCNA_00829	892673	892915	-	0.0241483	41.4108
-	CCNA_00830	892954	894603	+	0.130211	7.67987
-	CCNA_00831	894504	897455	+	0.096406	10.3728
-	CCNA_00832	897582	898481	-	0.0306628	32.6128
-	CCNA_00833	898620	899219	+	0.0527355	18.9625
-	CCNA_00834	899662	900483	+	0.112499	8.88894
-	CCNA_00835	901034	901855	+	1.82963	0.54656
-	CCNA_00836	902191	903012	+	0.587676	1.70162
-	CCNA_00837	903123	904739	-	0.162445	6.15595
-	CCNA_00838	904900	906912	-	0.228363	4.379
-	CCNA_00839	907095	909575	+	0.168807	5.92394
-	CCNA_00840	909868	911793	+	0.177754	5.62575
-	CCNA_00841	911803	913419	-	0.103549	9.65727
-	CCNA_00842	913509	915233	-	0.0983002	10.1729
-	CCNA_00843	915317	916645	-	0.0473864	21.1031
relE-1	CCNA_00844	916721	917002	-	0.0582172	17.177
relB-1	CCNA_00845	916999	917262	-	0.0185112	54.0215
-	CCNA_00846	917301	920390	-	0.375587	2.6625
-	CCNA_00847	920836	921303	+	0.0345239	28.9654
-	CCNA_00848	921330	921674	-	1.30422	0.76674
-	CCNA_00849	921731	923134	-	0.385105	2.5967
acrB2	CCNA_00850	923136	926291	-	0.790441	1.26512
-	CCNA_00851	926304	927470	-	1.62951	0.613681
-	CCNA_00852	927638	928252	+	0.0199408	50.1485
-	CCNA_00853	928249	929031	-	0.0255236	39.1795
-	CCNA_00854	929146	930738	+	0.084124	11.8872
-	CCNA_00855	930735	931592	-	0.0946876	10.561
-	CCNA_00856	931733	933355	-	0.116769	8.5639
-	CCNA_00857	933527	935086	-	0.103132	9.69627
-	CCNA_00858	935330	937543	+	0.0572322	17.4727
-	CCNA_00859	937676	938587	-	0.0521059	19.1917
-	CCNA_00860	938619	938855	-	0.0244475	40.904
-	CCNA_00861	938979	939581	-	0.0649774	15.39
xylD	CCNA_00862	939696	941471	-	0.0613137	16.3096
xylC	CCNA_00863	941464	942333	-	0.266715	3.74933
xylB	CCNA_00864	942458	943204	-	0.0199016	50.2472
xylA	CCNA_00865	943210	944646	-	0.0240214	41.6295
xylX	CCNA_00866	944663	945817	-	0.266083	3.75823
-	CCNA_00867	946004	946492	+	0.0997827	10.0218
-	CCNA_04017	946543	947361	-	0.138481	7.22123
-	CCNA_00869	947426	950383	-	0.0765937	13.0559
-	CCNA_00870	950449	950886	-	0.0552413	18.1024
-	CCNA_00871	950906	951757	-	0.0471948	21.1888
-	CCNA_00872	951754	952008	-	0.198126	5.04729
-	CCNA_00873	952037	952663	-	0.00887514	112.674
bioC	CCNA_00874	952833	953744	+	0.765761	1.30589
-	CCNA_00875	953751	953924	-	0.0128481	77.8322
-	CCNA_00876	953903	954307	-	0.00782826	127.742
-	CCNA_00877	954339	954947	-	0.0650298	15.3776
-	CCNA_00878	955220	956650	+	0.109208	9.15686
-	CCNA_00879	956807	959071	+	0.0838588	11.9248
-	CCNA_00880	959391	960950	-	0.225627	4.4321
-	CCNA_00881	960947	961699	-	0.018877	52.9746
-	CCNA_00882	961855	962853	-	0.171354	5.83588
-	CCNA_00883	963045	963803	-	1	1
-	CCNA_00884	963806	964192	-	0.0168388	59.3866
-	CCNA_00885	964182	964730	-	0.131302	7.61601
-	CCNA_00886	964937	966184	+	0.0780512	12.8121
-	CCNA_00887	966367	966831	+	0.0310673	32.1882
-	CCNA_00888	966956	967309	+	1.45914	0.685334
-	CCNA_00889	967313	967789	-	0.111332	8.98218
-	CCNA_00890	967847	968860	-	0.168155	5.94689
-	CCNA_00891	968889	969827	+	0.0378441	26.4242
-	CCNA_00892	970314	972578	+	0.0776426	12.8795
-	CCNA_00893	972738	973802	+	0.248389	4.02594
ispG	CCNA_00894	973984	975135	+	0.124782	8.01399
-	CCNA_00895	975146	975541	+	0.155869	6.41566
-	CCNA_00896	975549	975920	-	0.0508243	19.6756
-	CCNA_00897	976013	976177	+	0.0813786	12.2882
-	CCNA_00898	976253	977020	-	0.0209492	47.7345
prfA	CCNA_00899	977024	978031	-	0.0324948	30.7741
-	CCNA_00900	978293	980500	+	0.400714	2.49555
-	CCNA_00901	980770	981606	-	0.0227849	43.8887
ibpA	CCNA_00902	981935	982915	+	0.0618008	16.181
iatA	CCNA_00903	982938	984485	+	0.580534	1.72255
iatP	CCNA_00904	984482	985480	+	0.0387438	25.8106
-	CCNA_00905	985509	986426	-	0.199047	5.02395
-	CCNA_00906	986466	987380	-	0.0215443	46.416
-	CCNA_00907	987377	988105	-	0.013776	72.5898
-	CCNA_00908	988042	989241	-	0.041522	24.0836
-	CCNA_00909	989266	990060	-	0.0437468	22.8588
-	CCNA_00910	990076	991266	-	0.320092	3.1241
-	CCNA_00911	991329	991919	-	0.225686	4.43093
-	CCNA_00912	991916	992983	-	0.352531	2.83663
-	CCNA_00913	993033	993209	-	0.0612724	16.3206
-	CCNA_00914	993288	993815	-	0.0440069	22.7237
-	CCNA_00915	993911	994708	+	0.0139254	71.8114
parE-1	CCNA_00916	994709	994999	-	0.028778	34.7488
parD-1	CCNA_00917	994996	995262	-	0.015913	62.8418
-	CCNA_00918	995336	996205	+	0.396102	2.5246
-	CCNA_00919	996243	996467	+	0.176326	5.6713
-	CCNA_00920	996464	997576	+	0.189731	5.27061
-	CCNA_00921	997744	998499	+	0.10531	9.49581
clpB	CCNA_00922	998598	1001177	+	0.0295219	33.8731
-	CCNA_00923	1001397	1001729	+	0.224388	4.45657
-	CCNA_00924	1001739	1002017	-	0.0906636	11.0298
-	CCNA_00925	1002018	1002560	-	0.0869289	11.5037
-	CCNA_00926	1002665	1003636	-	0.129619	7.7149
-	CCNA_00927	1003804	1004418	-	0.0931533	10.735
-	CCNA_00928	1004428	1005150	-	0.0329936	30.3089
-	CCNA_00929	1005247	1006242	+	0.142677	7.00886
-	CCNA_00930	1006253	1006870	+	0.0474677	21.067
-	CCNA_00931	1006846	1008048	+	0.0499867	20.0053
ribH	CCNA_00932	1008064	1008525	+	0.0176121	56.7791
-	CCNA_00933	1008598	1010022	+	0.0416296	24.0214
-	CCNA_00934	1010073	1010594	+	0.0736416	13.5793
-	CCNA_00935	1010693	1011679	-	0.271647	3.68125
-	CCNA_00936	1011810	1012649	+	0.0708505	14.1142
-	CCNA_00937	1012655	1012924	-	0.0442577	22.595
-	CCNA_00938	1013086	1014273	-	0.122827	8.14151
-	CCNA_00939	1014509	1015012	+	0.0850144	11.7627
-	CCNA_00940	1015105	1017138	+	0.246717	4.05323
mnmA	CCNA_00941	1017151	1018383	-	0.794796	1.25818
flgL	CCNA_00942	1018428	1019351	-	0.20939	4.77578
flaN	CCNA_00943	1019355	1021466	-	0.21056	4.74923
-	CCNA_00944	1021867	1023069	+	0.70279	1.4229
-	CCNA_00945	1022922	1023653	+	0.235065	4.25415
flgD	CCNA_00946	1023665	1024348	+	0.820165	1.21927
flgE	CCNA_00947	1024495	1026270	+	0.0258594	38.6706
sciP	CCNA_00948	1026418	1026720	+	17.1094	0.0584476
-	CCNA_00949	1026741	1026965	+	0.144262	6.93181
fliF	CCNA_00950	1026984	1028648	+	0.0449662	22.2389
fliG	CCNA_00951	1028648	1029670	+	0.0832868	12.0067
fliH	CCNA_00952	1029681	1030319	+	0.0966544	10.3461
fliN	CCNA_00953	1030335	1030667	+	0.0113904	87.7935
flbD	CCNA_00954	1030701	1032068	+	0.108717	9.19821
-	CCNA_00955	1032152	1032286	-	12.9769	0.0770601
flhA	CCNA_00956	1032336	1034438	+	0.0562262	17.7853
-	CCNA_00957	1034478	1035959	+	0.0554031	18.0495
-	CCNA_00958	1035956	1037278	-	0.408045	2.45071
-	CCNA_00959	1037402	1038040	+	0.0307498	32.5205
-	CCNA_00960	1038046	1038144	+	0.181259	5.51698
-	CCNA_00961	1038075	1038479	+	0.167659	5.9645
-	CCNA_00962	1038480	1038926	-	0.641051	1.55994
-	CCNA_00963	1038937	1039353	-	0.108108	9.25
-	CCNA_00964	1039648	1039740	-	0.0092679	107.899
-	CCNA_00965	1039915	1040613	-	0.428873	2.33169
-	CCNA_00966	1040719	1041387	+	1.07652	0.928918
-	CCNA_00967	1041399	1042019	-	0.567132	1.76326
-	CCNA_00968	1042164	1043663	+	0.214008	4.67271
-	CCNA_00969	1044122	1045882	-	0.213442	4.68511
-	CCNA_00970	1046120	1049140	+	0.270427	3.69786
-	CCNA_00971	1049148	1050041	-	0.0466829	21.4211
-	CCNA_00972	1050185	1050370	+	0.0118215	84.5917
-	CCNA_00973	1050375	1050782	-	0.0198845	50.2904
-	CCNA_00974	1051388	1054555	+	0.15768	6.34198
-	CCNA_00975	1054552	1054944	-	0.044839	22.302
sppA	CCNA_00976	1055002	1056786	-	0.0090213	110.849
-	CCNA_00977	1057369	1057779	+	0.0549786	18.1889
-	CCNA_00978	1057794	1058162	+	0.0349216	28.6356
-	CCNA_00979	1058314	1059390	+	0.016856	59.3261
lolE	CCNA_00980	1059395	1060600	+	0.148596	6.72968
lolD	CCNA_00981	1060597	1061301	+	0.0855425	11.6901
-	CCNA_00982	1061622	1062050	+	0.205106	4.87553
-	CCNA_00983	1062171	1063988	-	0.0760153	13.1552
-	CCNA_00984	1064062	1064613	-	0.0451771	22.1351
-	CCNA_00985	1064610	1066802	-	0.0276947	36.1079
-	CCNA_00986	1066823	1067782	+	0.0357421	27.9782
-	CCNA_00987	1067843	1068046	+	0.0127362	78.5163
-	CCNA_00988	1068127	1069569	-	0.148379	6.73949
-	CCNA_00989	1069627	1071558	+	0.280953	3.55931
-	CCNA_00990	1071582	1072052	-	0.0126327	79.1598
-	CCNA_00991	1072114	1072560	-	0.323706	3.08922
-	CCNA_00992	1072625	1073638	-	0.305988	3.2681
-	CCNA_00993	1073710	1075248	-	0.1468	6.81197
-	CCNA_00994	1075409	1077076	-	0.106856	9.3584
-	CCNA_00995	1077242	1078576	+	0.103768	9.63688
-	CCNA_00996	1078807	1079691	+	0.255022	3.92123
-	CCNA_00997	1079915	1081138	+	0.0282783	35.3628
-	CCNA_00998	1081367	1081786	+	0.450897	2.2178
-	CCNA_00999	1081948	1082481	+	0.0513187	19.4861
-	CCNA_01000	1082537	1082725	+	0.103028	9.7061
-	CCNA_01001	1083029	1083940	-	0.0839513	11.9117
fliP	CCNA_01002	1083961	1084761	-	0.036402	27.471
fliO	CCNA_01003	1084761	1085081	-	0.0238812	41.8739
flgB	CCNA_01004	1085196	1085639	+	0.00860633	116.194
flgC	CCNA_01005	1085652	1086071	+	0.142007	7.04189
fliE	CCNA_01006	1086082	1086393	+	0.0237974	42.0215
-	CCNA_01007	1086496	1086765	-	0.115873	8.6301
-	CCNA_01008	1086800	1088464	-	0.0361604	27.6546
-	CCNA_01009	1088589	1089404	-	0.42738	2.33984
-	CCNA_01010	1089523	1091064	-	0.0528748	18.9126
-	CCNA_01011	1091049	1092254	-	0.157053	6.36726
-	CCNA_01012	1092285	1093718	+	0.0562824	17.7675
-	CCNA_01013	1093715	1094422	+	0.0299249	33.417
-	CCNA_01014	1094791	1095285	-	0.172294	5.80405
-	CCNA_01015	1095286	1096998	+	0.0590056	16.9475
-	CCNA_01016	1096995	1097903	+	0.0696322	14.3612
-	CCNA_01017	1098179	1099771	+	0.197114	5.0732
-	CCNA_01018	1099898	1100821	-	0.018026	55.4754
-	CCNA_01019	1100992	1103268	-	0.036767	27.1983
-	CCNA_01020	1103332	1104375	-	0.0630439	15.862
-	CCNA_01021	1105011	1108139	+	0.0595044	16.8055
-	CCNA_01022	1108366	1109898	+	0.051638	19.3656
-	CCNA_01023	1109908	1111458	+	0.0927029	10.7871
-	CCNA_01024	1111617	1112111	-	0.0896342	11.1565
-	CCNA_01025	1112124	1112747	-	0.159057	6.28705
-	CCNA_01026	1112731	1113450	-	0.230715	4.33436
-	CCNA_01027	1113648	1114013	-	0.169061	5.91503
-	CCNA_01028	1114022	1115644	+	0.132944	7.52199
-	CCNA_01029	1115733	1118816	-	0.243956	4.0991
-	CCNA_01030	1118884	1119501	-	0.106621	9.37902
-	CCNA_01031	1119650	1121353	+	0.28129	3.55505
-	CCNA_01032	1121428	1122033	+	0.0290227	34.4558
-	CCNA_01033	1121997	1122992	+	0.234028	4.27299
-	CCNA_01034	1123070	1126540	+	0.274975	3.6367
-	CCNA_01035	1126541	1128433	+	0.103485	9.6632
-	CCNA_01036	1129199	1132048	-	0.23763	4.20823
-	CCNA_01037	1132130	1132915	-	0.377621	2.64816
-	CCNA_01038	1132998	1133447	-	0.087162	11.4729
-	CCNA_01039	1133616	1134932	+	0.0534707	18.7018
-	CCNA_01040	1134929	1136569	+	0.198044	5.04938
-	CCNA_01041	1136570	1136704	-	0.00354844	281.814
-	CCNA_01042	1137267	1139762	-	0.0909718	10.9924
-	CCNA_01043	1139759	1139974	-	0.0456576	21.9022
-	CCNA_01044	1140124	1140756	+	0.0116405	85.9071
-	CCNA_01045	1140749	1141093	-	0.015042	66.4804
-	CCNA_01046	1141093	1141746	-	0.131146	7.62511
-	CCNA_01047	1142237	1144948	+	0.0961901	10.3961
-	CCNA_01048	1145106	1145369	+	0.0262794	38.0527
-	CCNA_01049	1145672	1146154	+	0.534082	1.87237
-	CCNA_01050	1146283	1147911	+	0.0783986	12.7553
-	CCNA_01051	1148357	1151464	+	0.10826	9.237
-	CCNA_01052	1151554	1152276	+	0.0129796	77.0438
-	CCNA_01053	1152201	1153307	+	0.22391	4.46608
-	CCNA_01054	1153331	1154830	+	0.0932517	10.7237
-	CCNA_01055	1154844	1156148	-	92.8498	0.0107701
-	CCNA_01056	1156159	1157520	-	79.3795	0.0125977
-	CCNA_01057	1157551	1159047	-	420.243	0.00237957
-	CCNA_01058	1159130	1159429	-	0.136953	7.30179
rsaA	CCNA_01059	1159552	1162773	+	165.994	0.0060243
rsaD	CCNA_01060	1163016	1164752	+	9.10983	0.109771
rsaE	CCNA_01061	1164820	1166130	+	7.3185	0.13664
-	CCNA_01062	1166270	1167247	+	3.47805	0.287518
-	CCNA_01063	1167247	1167894	+	10.3044	0.0970463
-	CCNA_01064	1167891	1169006	+	104.975	0.00952611
-	CCNA_01065	1169010	1170047	+	110.442	0.00905453
-	CCNA_01066	1170058	1171095	+	107.59	0.00929452
rsaFa	CCNA_01067	1171152	1172735	+	17.5134	0.0570992
-	CCNA_01068	1172841	1173926	-	81.3404	0.012294
-	CCNA_01069	1174155	1175819	+	0.160832	6.21768
-	CCNA_01070	1176508	1177257	-	0.134491	7.43542
-	CCNA_01071	1177299	1178732	-	0.120823	8.27658
-	CCNA_01072	1178906	1179061	-	0.0492774	20.2933
-	CCNA_01073	1179165	1179557	-	0.0174332	57.3619
-	CCNA_01074	1179617	1179754	-	0.0964509	10.368
-	CCNA_01075	1179849	1180265	-	0.0580728	17.2198
-	CCNA_01076	1180276	1180887	-	0.183791	5.44096
-	CCNA_01077	1180973	1183075	-	0.180413	5.54284
-	CCNA_01078	1183200	1183991	+	0.213808	4.67709
-	CCNA_01079	1184014	1184190	-	0.442213	2.26135
-	CCNA_01080	1184254	1184817	+	0.0269719	37.0756
-	CCNA_01081	1184863	1185642	+	0.0381342	26.2232
-	CCNA_01082	1185664	1186698	-	0.183502	5.44952
-	CCNA_01083	1186885	1188876	+	0.151399	6.60506
-	CCNA_01084	1188873	1190108	+	0.161928	6.17559
-	CCNA_01085	1190105	1191112	-	0.262893	3.80383
lepA	CCNA_01086	1191305	1193113	-	0.371944	2.68857
-	CCNA_01087	1193480	1193992	+	0.160484	6.23115
-	CCNA_01088	1194028	1194555	-	0.0123282	81.1147
-	CCNA_01089	1194604	1196295	-	0.175979	5.68248
-	CCNA_01090	1196289	1197659	-	0.301443	3.31738
-	CCNA_01091	1197735	1198325	-	0.359177	2.78415
-	CCNA_01092	1198379	1198681	-	0.092949	10.7586
-	CCNA_01093	1198666	1198962	-	0.0107004	93.4548
-	CCNA_01094	1199089	1199454	-	0.692765	1.44349
pheT	CCNA_01095	1199533	1201932	-	0.819286	1.22057
pheS	CCNA_01096	1202090	1203163	-	1.0103	0.989806
rplT	CCNA_01097	1203412	1203768	-	0.0655994	15.244
rpmI	CCNA_01098	1203784	1203984	-	0.150493	6.64481
-	CCNA_01099	1204106	1205296	-	0.147628	6.77379
-	CCNA_01100	1205363	1207291	-	0.252575	3.95922
infC	CCNA_01101	1207424	1207945	-	1.76042	0.568047
-	CCNA_01102	1208217	1208816	+	0.167048	5.9863
-	CCNA_01103	1208972	1209943	-	0.0937285	10.6691
-	CCNA_01104	1209940	1211112	-	0.349726	2.85938
-	CCNA_01105	1211168	1212040	+	0.252146	3.96596
parD-2	CCNA_01106	1212099	1212368	+	0.141371	7.07358
parE-2	CCNA_01107	1212372	1212590	+	0.024833	40.2689
-	CCNA_01108	1212651	1213511	-	0.0969224	10.3175
-	CCNA_01109	1213981	1215771	+	0.0433473	23.0695
-	CCNA_01110	1215774	1216700	+	0.324309	3.08348
-	CCNA_01111	1217028	1217396	+	0.00961367	104.019
-	CCNA_01112	1217396	1218130	+	0.131934	7.57957
-	CCNA_01113	1218139	1219086	-	0.420416	2.3786
-	CCNA_01114	1219079	1219504	-	0.0719201	13.9043
-	CCNA_01115	1219547	1220338	-	0.240223	4.1628
divJ	CCNA_01116	1220490	1222292	+	0.410412	2.43658
-	CCNA_01117	1222305	1223195	-	0.0232964	42.9251
-	CCNA_01118	1223264	1223593	+	0.105927	9.44045
-	CCNA_01119	1223722	1224102	+	0.116602	8.57621
-	CCNA_01120	1224190	1224483	-	0.0177647	56.2913
-	CCNA_01121	1224493	1226007	+	0.356801	2.80268
-	CCNA_01122	1226141	1227676	+	0.341167	2.93112
-	CCNA_01123	1227687	1229291	+	0.0369671	27.0511
-	CCNA_01124	1229340	1230383	-	0.0789398	12.6679
-	CCNA_01125	1230748	1231227	-	0.896887	1.11497
-	CCNA_01126	1231262	1231522	-	0.0858902	11.6428
-	CCNA_01127	1231555	1233003	-	0.0256943	38.9191
-	CCNA_01128	1233054	1233356	+	0.202422	4.94017
fliQ	CCNA_01129	1233504	1233770	+	0.101675	9.83527
fliR	CCNA_01130	1233785	1234540	+	0.0312243	32.0264
flhB	CCNA_01131	1234550	1235635	+	0.0616589	16.2183
cckA	CCNA_01132	1235738	1237813	+	0.191125	5.23219
-	CCNA_01133	1237868	1238398	-	0.243487	4.10699
-	CCNA_01134	1238520	1238933	-	0.0210905	47.4146
-	CCNA_01135	1238972	1239355	-	0.0256849	38.9333
-	CCNA_01136	1239400	1240290	-	0.0898114	11.1344
-	CCNA_01137	1240347	1240868	-	0.0512926	19.496
-	CCNA_01138	1240937	1241314	+	0.00354315	282.235
-	CCNA_01139	1241418	1243241	+	0.138829	7.20313
-	CCNA_01140	1243292	1244935	-	0.703009	1.42246
recA	CCNA_01141	1245163	1246233	+	0.0590473	16.9356
-	CCNA_01142	1246920	1247396	+	0.189995	5.26331
-	CCNA_01143	1247757	1248239	-	0.0537693	18.598
-	CCNA_01144	1248269	1248661	-	0.565322	1.7689
-	CCNA_01145	1248684	1250288	-	0.203468	4.91478
-	CCNA_01146	1250267	1250557	+	0.312456	3.20045
-	CCNA_01147	1250554	1251102	+	0.11576	8.63856
-	CCNA_01148	1251192	1251368	+	1	1
-	CCNA_01149	1251371	1254007	-	0.0449933	22.2255
-	CCNA_01150	1254016	1254711	+	0.0553023	18.0824
-	CCNA_01151	1254720	1255703	+	0.109052	9.16993
-	CCNA_01152	1255714	1256535	+	0.20011	4.99725
-	CCNA_01153	1256537	1257817	+	0.12277	8.14531
-	CCNA_01154	1257857	1258591	+	0.669345	1.494
-	CCNA_01155	1258805	1261810	+	0.1487	6.72495
-	CCNA_01156	1261886	1262671	+	0.0102103	97.9405
-	CCNA_01157	1262842	1264356	+	0.151739	6.59024
-	CCNA_01158	1264250	1266709	+	0.105285	9.49803
-	CCNA_01159	1266958	1268313	+	0.0966722	10.3442
-	CCNA_01160	1268426	1268554	-	0.00913467	109.473
-	CCNA_01161	1268520	1269866	+	0.121458	8.23331
-	CCNA_01162	1269938	1272241	+	0.0447236	22.3596
-	CCNA_01163	1272589	1280028	+	0.390523	2.56067
-	CCNA_01164	1280183	1282201	+	0.0940077	10.6374
-	CCNA_01165	1282180	1284618	+	0.606947	1.64759
-	CCNA_01166	1284624	1285421	-	0.654155	1.52869
-	CCNA_01167	1285421	1286584	-	0.0907623	11.0178
-	CCNA_01168	1286584	1287783	-	0.243857	4.10076
-	CCNA_01169	1287879	1288691	-	0.0354392	28.2174
-	CCNA_01170	1288710	1291355	-	0.44813	2.23149
shpA	CCNA_01171	1291753	1292091	+	0.0159151	62.8334
-	CCNA_01172	1292202	1293044	+	0.786743	1.27106
-	CCNA_01173	1293181	1293546	-	0.470372	2.12597
-	CCNA_01174	1293570	1294526	-	0.130308	7.67414
-	CCNA_01175	1294712	1295635	+	0.0448499	22.2966
-	CCNA_01176	1295632	1295991	+	0.232037	4.30965
-	CCNA_01177	1295998	1297656	+	0.712562	1.40339
-	CCNA_01178	1297640	1298146	+	0.0180468	55.4116
-	CCNA_01179	1298146	1298880	+	0.0254738	39.256
-	CCNA_01180	1299008	1301185	-	0.195185	5.12334
-	CCNA_01181	1301278	1301802	-	0.0202267	49.4397
-	CCNA_01182	1301993	1302586	+	0.164901	6.06424
-	CCNA_01183	1302605	1303633	+	0.286794	3.48683
-	CCNA_01184	1303641	1304087	+	0.00767947	130.217
-	CCNA_01185	1304093	1304443	-	0.109758	9.11091
-	CCNA_01186	1304705	1305016	+	0.0232808	42.9539
-	CCNA_01187	1305234	1305740	+	0.310582	3.21976
-	CCNA_01188	1305737	1306660	+	0.430516	2.3228
-	CCNA_01189	1306736	1309666	+	0.14745	6.78195
-	CCNA_01190	1309772	1311301	+	0.195498	5.11513
-	CCNA_01191	1311323	1312558	-	0.0817519	12.2321
-	CCNA_01192	1312555	1313478	-	0.407799	2.45219
-	CCNA_01193	1313460	1315433	-	0.149975	6.66776
-	CCNA_01194	1315500	1317953	-	0.257848	3.87825
-	CCNA_01195	1318104	1319129	-	0.202135	4.94719
-	CCNA_01196	1319269	1321248	+	0.143467	6.97024
-	CCNA_01197	1321300	1321470	-	0.0935497	10.6895
-	CCNA_01198	1321668	1322570	+	1.12952	0.885329
-	CCNA_01199	1322567	1323436	+	62.9147	0.0158945
-	CCNA_01200	1323479	1325734	-	0.200636	4.98414
-	CCNA_01201	1325802	1326326	-	0.0325226	30.7478
-	CCNA_01202	1326323	1328746	-	0.334231	2.99194
-	CCNA_01203	1328834	1330816	-	0.0583134	17.1487
-	CCNA_01204	1330891	1331838	-	0.108334	9.23072
-	CCNA_01205	1331972	1332958	+	0.0619409	16.1444
-	CCNA_01206	1332960	1333697	+	0.324945	3.07744
yocF	CCNA_01207	1333694	1334875	+	0.283143	3.53179
yocG	CCNA_01208	1334872	1335477	+	0.0325833	30.6906
lldD	CCNA_01209	1335487	1336638	+	0.092264	10.8385
-	CCNA_01210	1336864	1337625	+	0.0897647	11.1402
-	CCNA_01211	1337787	1338662	-	0.0738025	13.5497
-	CCNA_01212	1338566	1339720	-	0.0211696	47.2376
-	CCNA_01213	1339720	1340781	-	0.0563319	17.7519
-	CCNA_01214	1340778	1341998	-	0.289735	3.45144
-	CCNA_01215	1341995	1342432	-	0.976919	1.02363
-	CCNA_01216	1342538	1343455	-	0.362432	2.75914
-	CCNA_01217	1343532	1344659	+	0.0330068	30.2967
-	CCNA_01218	1344578	1345570	+	0.0657922	15.1994
-	CCNA_01219	1345567	1346448	+	0.0530693	18.8433
-	CCNA_01220	1346517	1347731	-	0.040043	24.9731
-	CCNA_01221	1347735	1347995	-	0.00628405	159.133
-	CCNA_01222	1348063	1349016	-	0.0412377	24.2496
-	CCNA_01223	1349006	1350724	-	0.152815	6.54387
-	CCNA_01224	1350729	1352060	-	0.0914078	10.94
-	CCNA_01225	1352057	1353184	-	0.0404582	24.7169
-	CCNA_01226	1353186	1353818	-	0.0317438	31.5022
-	CCNA_01227	1353981	1355048	+	0.0478047	20.9184
-	CCNA_01228	1355045	1355674	+	0.10809	9.25153
-	CCNA_01229	1355671	1357023	-	0.0812519	12.3074
-	CCNA_01230	1357095	1358750	+	0.167782	5.9601
-	CCNA_01231	1358738	1359754	+	0.110542	9.04637
-	CCNA_01232	1359759	1360238	-	0.0286175	34.9436
-	CCNA_01233	1360253	1361161	-	0.450041	2.22202
-	CCNA_01234	1361248	1362339	+	0.165631	6.03751
-	CCNA_01235	1362403	1363035	+	0.0242828	41.1814
-	CCNA_01236	1363099	1363332	-	0.0156141	64.0448
-	CCNA_01237	1363329	1363538	-	0.0143382	69.7439
-	CCNA_01238	1363636	1364454	-	0.750957	1.33163
-	CCNA_01239	1364477	1365904	-	0.0632616	15.8074
-	CCNA_01240	1365901	1366665	-	0.26633	3.75473
-	CCNA_01241	1366756	1367577	-	0.546916	1.82844
-	CCNA_01242	1367607	1369247	-	0.59839	1.67115
-	CCNA_01243	1369302	1371773	+	0.0553309	18.0731
-	CCNA_01244	1371913	1372320	-	0.00514466	194.376
-	CCNA_01245	1372630	1373421	-	0.0277579	36.0258
-	CCNA_01246	1373427	1374338	-	0.265867	3.76128
-	CCNA_01247	1374356	1375849	-	0.19007	5.26121
-	CCNA_01248	1375993	1376628	+	0.471475	2.12101
-	CCNA_01249	1376633	1377439	+	0.215874	4.63234
-	CCNA_01250	1377382	1378422	+	0.0420786	23.7651
-	CCNA_01251	1378419	1379177	+	0.0714607	13.9937
-	CCNA_01252	1379181	1381280	-	0.0542178	18.4441
dapA	CCNA_01253	1381471	1382418	+	1	1
smpB	CCNA_01254	1382418	1382876	+	0.288628	3.46467
-	CCNA_01255	1382977	1383126	-	0.00548355	182.364
-	CCNA_01256	1383564	1384559	-	0.0581985	17.1826
-	CCNA_01257	1384556	1385512	-	0.320649	3.11868
-	CCNA_01258	1385509	1386171	-	0.0605707	16.5096
-	CCNA_01259	1386326	1387099	+	0.141813	7.05154
-	CCNA_01260	1387138	1387887	+	0.0557848	17.926
-	CCNA_01261	1388006	1389121	+	0.377977	2.64566
acrB3	CCNA_01262	1389121	1392264	+	0.407297	2.45521
-	CCNA_01263	1392280	1394634	+	0.0701629	14.2525
-	CCNA_01264	1394767	1395261	-	0.665706	1.50216
-	CCNA_01265	1395376	1395498	-	1	1
-	CCNA_01266	1395597	1395953	-	0.124169	8.05355
-	CCNA_01267	1395950	1396687	-	0.139723	7.15704
-	CCNA_01268	1396765	1397322	-	0.0281463	35.5286
-	CCNA_01269	1397552	1398055	+	0.0468924	21.3254
-	CCNA_01270	1398112	1398321	+	0.0357674	27.9584
-	CCNA_01271	1398470	1399003	+	0.247366	4.04259
-	CCNA_01272	1399011	1399442	-	0.173108	5.77673
-	CCNA_01273	1399447	1399908	-	0.0223889	44.665
-	CCNA_01274	1400085	1401608	-	0.198183	5.04585
-	CCNA_01275	1401717	1402610	+	0.155054	6.44936
-	CCNA_01276	1402610	1402969	+	0.45161	2.2143
-	CCNA_01277	1402986	1404392	+	0.148567	6.73097
-	CCNA_01278	1404393	1404971	-	0.00731129	136.775
ppnK	CCNA_01279	1404999	1405781	-	0.139484	7.1693
-	CCNA_01280	1405813	1406898	-	0.165563	6.04
-	CCNA_01281	1407064	1408554	+	0.188006	5.31897
-	CCNA_01282	1408625	1409668	+	0.148387	6.73914
-	CCNA_01283	1409575	1410771	+	0.0228513	43.7612
-	CCNA_01284	1410657	1411604	+	0.382768	2.61255
-	CCNA_01285	1411601	1412590	-	0.552418	1.81022
-	CCNA_01286	1412622	1412939	+	0.208585	4.79421
-	CCNA_01287	1412941	1413933	-	0.00606896	164.773
-	CCNA_01288	1414050	1415267	+	0.0917707	10.8967
-	CCNA_01289	1415258	1415635	-	0.201143	4.9716
-	CCNA_01290	1415745	1416851	+	0.207106	4.82844
-	CCNA_01291	1416848	1417858	+	0.0151539	65.9898
-	CCNA_01292	1417855	1418280	+	0.0292076	34.2377
-	CCNA_01293	1418341	1418772	-	0.0604748	16.5358
-	CCNA_01294	1418730	1419224	+	0.185875	5.37997
-	CCNA_01295	1419254	1419994	-	0.0416013	24.0377
stpX	CCNA_01296	1420118	1422118	-	0.149026	6.71023
-	CCNA_01297	1422154	1422990	-	0.0461271	21.6792
-	CCNA_01298	1423488	1424678	+	0.204778	4.88333
-	CCNA_01299	1424771	1425400	+	0.0987514	10.1264
fdhD	CCNA_01300	1425562	1426458	+	0.0837868	11.9351
-	CCNA_01301	1426458	1428746	+	0.218958	4.56708
-	CCNA_01302	1428752	1429948	+	0.378045	2.64519
-	CCNA_01303	1430061	1430900	+	0.0623075	16.0494
-	CCNA_01304	1430997	1431329	+	0.298375	3.35148
rpsJ	CCNA_01305	1431343	1431651	+	0.849706	1.17688
rplC	CCNA_01306	1431629	1432432	+	0.921404	1.0853
rplD	CCNA_01307	1432432	1433070	+	1	1
rplW	CCNA_01308	1433070	1433366	+	1	1
rplB	CCNA_01309	1433370	1434209	+	1.05269	0.94995
rpsS	CCNA_01310	1434213	1434491	+	0.873541	1.14477
rplV	CCNA_01311	1434494	1434874	+	0.341831	2.92542
rpsC	CCNA_01312	1434874	1435626	+	1	1
rplP	CCNA_01313	1435640	1436071	+	1.10256	0.906978
rpmC	CCNA_01314	1436077	1436268	+	1	1
rpsQ	CCNA_01315	1436279	1436518	+	1	1
rplN	CCNA_01316	1436536	1436904	+	0.901419	1.10936
rplX	CCNA_01317	1436904	1437218	+	1	1
rplE	CCNA_01318	1437211	1437768	+	1	1
rpsN	CCNA_01319	1437790	1438095	+	2.37686	0.420723
rpsH	CCNA_01320	1438106	1438504	+	1.11107	0.900036
rplF	CCNA_01321	1438523	1439056	+	1.02073	0.979687
rplR	CCNA_01322	1439060	1439410	+	0.896872	1.11499
rpsE	CCNA_01323	1439421	1440026	+	1	1
rpmD	CCNA_01324	1440030	1440215	+	0.821328	1.21754
rplO	CCNA_01325	1440388	1440873	+	0.197395	5.06599
secY	CCNA_01326	1441093	1442448	+	1	1
adk	CCNA_01327	1442583	1443158	+	0.189821	5.26812
rpsM	CCNA_01328	1443405	1443773	+	1	1
rpsK	CCNA_01329	1443787	1444176	+	0.617	1.62075
rpoA	CCNA_01330	1444254	1445270	+	0.184476	5.42075
-	CCNA_01331	1445267	1445473	-	0.0506493	19.7436
rplQ	CCNA_01332	1445475	1445888	+	0.0255583	39.1262
-	CCNA_01333	1446332	1446724	-	0.222021	4.50407
-	CCNA_01334	1446891	1447721	-	0.796552	1.25541
-	CCNA_01335	1447721	1448704	-	0.127197	7.86181
-	CCNA_01336	1448810	1450039	+	0.0713228	14.0208
-	CCNA_01337	1450109	1451731	+	0.0210251	47.5622
-	CCNA_01338	1451802	1452257	+	0.169883	5.88639
-	CCNA_01339	1452254	1452583	+	0.0119836	83.4473
-	CCNA_01340	1452561	1454321	+	0.0150588	66.4062
-	CCNA_01341	1454414	1455832	+	0.0197806	50.5545
-	CCNA_01342	1455951	1457252	+	0.319339	3.13147
-	CCNA_01343	1457249	1458061	+	0.0316933	31.5524
-	CCNA_01344	1458048	1458584	+	0.0987562	10.1259
-	CCNA_01345	1458745	1459527	+	0.0156066	64.0756
-	CCNA_01346	1459714	1460394	+	0.149152	6.70456
-	CCNA_01347	1460358	1461083	+	0.0880499	11.3572
-	CCNA_01348	1461312	1462034	+	0.232077	4.30891
-	CCNA_01349	1462307	1462717	+	0.0590948	16.922
-	CCNA_01350	1462732	1463100	+	0.0531221	18.8246
-	CCNA_01351	1463228	1463956	-	0.0228856	43.6956
-	CCNA_01352	1463957	1465744	-	0.133195	7.50777
-	CCNA_01353	1465853	1467901	-	0.185714	5.38463
idhA	CCNA_01354	1468212	1469198	-	0.475747	2.10196
iolR	CCNA_01355	1469366	1470241	+	0.119587	8.36214
iolC	CCNA_01356	1470370	1472298	+	4.07435	0.245438
iolD	CCNA_01357	1472300	1474144	+	0.214226	4.66796
iolE	CCNA_01358	1474148	1475047	+	0.178272	5.6094
iolB	CCNA_01359	1475044	1475853	+	0.161827	6.17942
iolA	CCNA_01360	1475884	1477386	+	0.0972076	10.2873
-	CCNA_01361	1477508	1477915	+	0.318304	3.14166
phoP	CCNA_01362	1477912	1478580	+	0.0299708	33.3658
phoQ	CCNA_01363	1478577	1479935	+	0.0395517	25.2834
-	CCNA_01364	1480166	1481191	+	0.124928	8.00459
perP	CCNA_01365	1481196	1481714	-	0.13723	7.28701
-	CCNA_01366	1482020	1482244	-	0.0542666	18.4275
-	CCNA_01367	1482331	1483221	+	0.860147	1.16259
-	CCNA_01368	1483373	1484587	+	0.167175	5.98175
-	CCNA_01369	1484648	1485853	+	0.183934	5.43673
-	CCNA_01370	1485880	1486035	+	0.0924459	10.8171
-	CCNA_01371	1486421	1486729	-	0.0310545	32.2014
-	CCNA_01372	1486831	1487439	-	0.104502	9.56915
-	CCNA_01373	1487512	1488318	+	0.0757879	13.1947
-	CCNA_01374	1488246	1490177	+	0.196133	5.09859
-	CCNA_01375	1490181	1490675	+	0.0448824	22.2804
-	CCNA_01376	1490709	1491557	+	0.128671	7.77174
-	CCNA_01377	1492093	1492314	-	0.0148483	67.3479
-	CCNA_01378	1492535	1493107	+	0.0540795	18.4913
rsaFb	CCNA_01379	1493217	1494683	+	0.0789129	12.6722
popZ	CCNA_01380	1494812	1495345	+	0.0443282	22.559
valS	CCNA_01381	1495472	1498192	+	0.646224	1.54745
-	CCNA_01382	1498487	1500238	+	0.205795	4.8592
-	CCNA_01383	1500243	1500605	+	0.297942	3.35635
-	CCNA_01384	1500699	1502186	-	0.0806438	12.4002
-	CCNA_01385	1502238	1503038	+	0.973977	1.02672
-	CCNA_01386	1503106	1503879	-	0.0542363	18.4378
-	CCNA_01387	1503930	1505177	+	0.038105	26.2433
-	CCNA_01388	1505184	1506251	+	0.512722	1.95037
-	CCNA_01389	1506300	1507313	+	0.313771	3.18704
-	CCNA_01390	1507389	1509002	+	0.295173	3.38785
-	CCNA_01391	1509037	1510149	+	0.205461	4.86711
-	CCNA_01392	1510305	1510772	+	0.487893	2.04963
-	CCNA_01393	1510803	1512428	-	0.107789	9.27739
-	CCNA_01394	1512465	1513286	-	0.109442	9.13725
-	CCNA_01395	1513437	1515113	+	0.801718	1.24732
-	CCNA_01396	1515188	1516918	+	0.0872134	11.4661
-	CCNA_01397	1516960	1517832	+	0.854858	1.16979
-	CCNA_01398	1517840	1518478	+	0.0754053	13.2617
-	CCNA_01399	1518556	1520088	-	0.0468471	21.3461
-	CCNA_01400	1520115	1520453	-	0.0148019	67.5591
-	CCNA_01401	1520583	1520759	-	1	1
-	CCNA_01402	1520687	1520953	-	0.014933	66.9656
glyQ	CCNA_01403	1520934	1521833	+	0.120401	8.30558
glyS	CCNA_01404	1521840	1523918	+	0.317485	3.14976
-	CCNA_01405	1524077	1524403	-	0.0340175	29.3967
-	CCNA_01406	1524621	1525478	-	1.03799	0.963396
-	CCNA_01407	1525535	1526167	+	0.0769565	12.9944
-	CCNA_01408	1526164	1526559	-	0.0294044	34.0086
-	CCNA_01409	1526556	1527560	-	0.430516	2.3228
-	CCNA_01410	1527619	1529118	-	0.136652	7.31788
-	CCNA_04014	1529217	1529735	+	0.512146	1.95257
-	CCNA_01412	1529975	1531120	+	0.238748	4.18852
-	CCNA_01413	1531128	1531727	+	0.448781	2.22826
-	CCNA_01414	1531736	1532788	+	0.0189982	52.6366
-	CCNA_01415	1532847	1533644	+	0.345159	2.89722
-	CCNA_01416	1533716	1534612	+	0.025576	39.0991
-	CCNA_01417	1534788	1536014	+	0.071558	13.9747
-	CCNA_01418	1536112	1536627	-	0.121291	8.24466
glyA	CCNA_01419	1536723	1538009	+	0.0765804	13.0582
nrdR	CCNA_01420	1538042	1538515	+	0.310771	3.2178
ribH	CCNA_01421	1538581	1539045	+	0.160839	6.21738
nusB	CCNA_01422	1539042	1539491	+	0.262663	3.80716
-	CCNA_01423	1539451	1540509	+	0.197809	5.05539
-	CCNA_01424	1540651	1541166	+	0.115202	8.68037
hppA	CCNA_01425	1541409	1543547	+	1.01011	0.989995
-	CCNA_01426	1543638	1544192	-	0.0108427	92.2282
-	CCNA_01427	1544458	1544940	-	0.0345812	28.9174
-	CCNA_01428	1544876	1544995	+	0.0955655	10.464
-	CCNA_01429	1545062	1545592	+	0.557161	1.79481
-	CCNA_01430	1545577	1546116	+	0.0370119	27.0184
-	CCNA_01431	1546325	1547374	+	0.57839	1.72894
-	CCNA_01432	1547371	1548348	+	0.117688	8.49703
ihfA	CCNA_01433	1548563	1548865	+	0.0537428	18.6071
-	CCNA_01434	1548878	1549303	+	0.00691771	144.556
-	CCNA_01435	1549509	1549679	-	0.0590788	16.9265
-	CCNA_01436	1549654	1549776	+	0.0229599	43.5542
-	CCNA_01437	1549757	1550008	-	0.156219	6.40126
-	CCNA_01438	1550159	1551190	+	0.247235	4.04473
-	CCNA_01439	1551231	1552679	-	0.179371	5.57502
rplM	CCNA_01440	1552866	1553339	+	1	1
rpsI	CCNA_01441	1553343	1553816	+	0.0422405	23.674
-	CCNA_01442	1553908	1554861	+	0.311089	3.21452
-	CCNA_01443	1554869	1555501	-	0.289687	3.452
-	CCNA_01444	1555589	1557352	-	0.0739582	13.5211
-	CCNA_01445	1557541	1558137	+	0.021657	46.1744
-	CCNA_01446	1558246	1559466	+	0.553973	1.80514
-	CCNA_01447	1559503	1560792	+	0.239678	4.17227
glpX	CCNA_01448	1560867	1561820	+	0.195197	5.12303
-	CCNA_01449	1561848	1562858	+	0.016641	60.0924
recJ	CCNA_01450	1562926	1564746	+	0.100166	9.98346
cspD	CCNA_01451	1565243	1565833	+	0.0436433	22.913
-	CCNA_01452	1565802	1566356	+	0.0457954	21.8363
-	CCNA_01453	1566524	1566829	+	0.0110371	90.6036
-	CCNA_01454	1567097	1567315	-	0.012763	78.3517
-	CCNA_01455	1567279	1567407	-	0.00881351	113.462
-	CCNA_01456	1567607	1567735	-	0.0154259	64.8261
-	CCNA_01457	1567625	1567876	+	0.0131235	76.1989
-	CCNA_01458	1567879	1568187	+	0.0563377	17.7501
-	CCNA_01459	1568188	1568445	+	0.0531316	18.8212
-	CCNA_01460	1568518	1568736	+	0.193857	5.15843
-	CCNA_01461	1568854	1569069	+	0.067332	14.8518
-	CCNA_01462	1569294	1570469	-	0.218525	4.57613
-	CCNA_01463	1570667	1571776	-	0.0294785	33.923
-	CCNA_01464	1572066	1572458	-	0.079315	12.608
-	CCNA_01465	1572606	1574201	+	0.0698771	14.3108
-	CCNA_01466	1574323	1574727	-	0.0221677	45.1107
ccoN	CCNA_01467	1574712	1576358	+	0.239027	4.18363
ccoO	CCNA_01468	1576367	1577110	+	0.313438	3.19042
ccoQ	CCNA_01469	1577107	1577274	+	0.0229069	43.6549
ccoP	CCNA_01470	1577274	1578140	+	0.061775	16.1878
fixG	CCNA_01471	1578146	1579636	+	0.0132039	75.7355
fixH	CCNA_01472	1579633	1580133	+	0.0536846	18.6273
fixI	CCNA_01473	1580130	1582304	+	0.189156	5.28664
ccoS	CCNA_01474	1582301	1582468	+	0.042411	23.5788
ompW	CCNA_01475	1582599	1583243	+	0.0193152	51.7726
ftrB	CCNA_01476	1583425	1584192	+	0.258132	3.87398
hemN	CCNA_01477	1584237	1585601	+	0.0749329	13.3453
-	CCNA_01478	1585598	1586344	-	0.292044	3.42414
-	CCNA_01479	1586381	1588444	+	0.101273	9.87435
-	CCNA_01480	1588441	1588848	+	0.048476	20.6288
-	CCNA_01481	1588858	1590603	+	0.0793407	12.6039
-	CCNA_01482	1590643	1590948	-	0.0644554	15.5146
-	CCNA_01483	1590821	1591087	+	0.0261649	38.2191
-	CCNA_01484	1591111	1591530	+	1.1055	0.904568
-	CCNA_01485	1591536	1592672	-	0.508758	1.96557
-	CCNA_01486	1592713	1593723	-	0.0652971	15.3146
-	CCNA_01487	1593897	1594643	+	0.0341204	29.308
-	CCNA_01488	1594813	1596615	+	0.115237	8.67775
-	CCNA_01489	1596710	1598278	+	0.125527	7.96642
-	CCNA_01490	1598349	1599989	+	0.0598493	16.7086
-	CCNA_01491	1599999	1601159	-	0.131391	7.61086
-	CCNA_01492	1601184	1602041	-	0.128709	7.76949
-	CCNA_01493	1602115	1603113	-	0.446002	2.24214
-	CCNA_01494	1603290	1604531	-	0.103152	9.69444
-	CCNA_01495	1604575	1606026	-	0.0474087	21.0932
-	CCNA_01496	1606088	1606951	+	0.933533	1.0712
-	CCNA_01497	1606954	1607955	+	0.0884356	11.3077
-	CCNA_01498	1608057	1609523	+	0.0247019	40.4827
-	CCNA_01499	1609534	1610736	+	0.113314	8.82501
-	CCNA_01500	1610768	1611922	+	0.0162844	61.4085
-	CCNA_01501	1611887	1612267	-	0.0175361	57.0253
-	CCNA_01503	1612264	1613346	-	0.158596	6.30532
-	CCNA_01502	1613345	1614289	+	0.203586	4.91194
recG	CCNA_01504	1614298	1616394	-	0.172979	5.78104
-	CCNA_01505	1616437	1616739	-	0.638421	1.56636
-	CCNA_01506	1616805	1617545	-	0.133938	7.46614
-	CCNA_01507	1617542	1618201	-	0.202904	4.92843
-	CCNA_01508	1618206	1619015	-	0.115865	8.63074
-	CCNA_01509	1619099	1620277	-	0.189018	5.29051
-	CCNA_01510	1620483	1620866	+	0.119556	8.36429
-	CCNA_01511	1620866	1621768	+	0.221746	4.50967
-	CCNA_01512	1621899	1622564	+	1.01769	0.982615
-	CCNA_01513	1622843	1623826	+	0.0200972	49.7582
-	CCNA_01514	1623823	1624323	+	0.0536816	18.6283
-	CCNA_01515	1624314	1625594	+	0.0175989	56.8218
-	CCNA_01516	1625780	1626412	-	0.412433	2.42463
-	CCNA_01517	1626548	1627576	-	0.0380734	26.2651
-	CCNA_04008	1627630	1628145	-	0.138519	7.21925
-	CCNA_01519	1628266	1629102	+	0.069295	14.4311
-	CCNA_01520	1629134	1629508	+	0.0157107	63.6508
-	CCNA_01521	1629643	1630458	-	0.0536803	18.6288
-	CCNA_01522	1630557	1631426	-	0.133142	7.51079
flmH	CCNA_01523	1631535	1632125	-	0.190988	5.23593
flbA	CCNA_01524	1632277	1634067	-	0.293609	3.40589
flbT	CCNA_01525	1634266	1634691	+	0.053332	18.7505
flaF	CCNA_01526	1634651	1635013	+	0.172473	5.79801
fljL	CCNA_01527	1635261	1636082	+	0.0737267	13.5636
fljK	CCNA_01528	1636359	1637180	+	0.268293	3.72727
-	CCNA_01529	1637293	1637661	+	0.482962	2.07056
-	CCNA_01530	1637841	1638677	+	0.0706388	14.1565
-	CCNA_01531	1638743	1639297	+	0.0324842	30.7842
flaY	CCNA_01532	1639377	1642241	+	0.206311	4.84705
-	CCNA_01533	1642303	1642992	+	0.0220586	45.3338
-	CCNA_01534	1643010	1643408	+	0.00926753	107.904
-	CCNA_01535	1643665	1644168	+	0.0414267	24.139
-	CCNA_01536	1644219	1645001	+	0.128022	7.81116
-	CCNA_01537	1645354	1645890	-	0.17974	5.56359
-	CCNA_01538	1646212	1648902	+	0.643317	1.55444
-	CCNA_01539	1649458	1650156	-	0.132129	7.56837
-	CCNA_01540	1650112	1650216	+	0.263148	3.80015
-	CCNA_01541	1650282	1651178	+	0.127467	7.84519
-	CCNA_01542	1651185	1653455	-	0.113272	8.82834
-	CCNA_01543	1653545	1654885	-	0.328299	3.046
-	CCNA_01544	1654842	1655063	+	0.267984	3.73156
-	CCNA_01545	1655039	1656220	+	0.268861	3.71939
-	CCNA_01546	1656352	1658577	-	0.218924	4.56779
-	CCNA_01547	1659435	1661144	+	0.907581	1.10183
-	CCNA_01548	1661146	1662360	+	0.0733642	13.6306
-	CCNA_01549	1662374	1664281	-	0.179616	5.56743
-	CCNA_01550	1664281	1665261	-	0.0361326	27.6758
-	CCNA_01551	1665480	1665698	+	0.037437	26.7116
tipN	CCNA_01552	1665871	1668519	+	0.0585655	17.0749
-	CCNA_01553	1668534	1669094	+	22.2921	0.0448589
-	CCNA_01554	1669091	1670539	-	0.113481	8.81206
-	CCNA_01555	1670626	1672134	-	0.0415903	24.0441
-	CCNA_01556	1672295	1673368	+	0.267119	3.74365
-	CCNA_01557	1673476	1674939	+	0.355127	2.8159
-	CCNA_01558	1674964	1675803	+	0.0322959	30.9637
fabG	CCNA_01559	1675960	1676727	+	0.0293259	34.0996
-	CCNA_01560	1676914	1679643	+	0.235718	4.24235
-	CCNA_01561	1679798	1680181	+	0.0395677	25.2731
-	CCNA_01562	1680175	1680849	+	0.0964018	10.3732
-	CCNA_01563	1680856	1681962	+	0.153361	6.52055
-	CCNA_01564	1681959	1682195	-	0.0535635	18.6694
-	CCNA_01565	1682117	1682677	-	0.0457787	21.8442
-	CCNA_01566	1682996	1683307	-	0.734056	1.36229
-	CCNA_01567	1683567	1684652	+	0.23925	4.17972
-	CCNA_01568	1684726	1686171	+	0.225814	4.42843
-	CCNA_01569	1686283	1687005	+	0.017746	56.3509
-	CCNA_01570	1687082	1688644	+	0.2507	3.98884
-	CCNA_01571	1688684	1689097	-	0.0487041	20.5322
-	CCNA_01572	1689094	1689768	-	0.187193	5.34207
-	CCNA_01573	1689765	1690118	-	0.118008	8.47401
-	CCNA_01574	1690173	1690907	+	0.733391	1.36353
-	CCNA_01575	1690968	1692194	-	0.868251	1.15174
-	CCNA_01576	1692309	1693604	-	0.0778093	12.8519
-	CCNA_01577	1693632	1694450	-	0.0149088	67.0747
-	CCNA_01578	1694679	1695041	+	0.716474	1.39572
-	CCNA_01579	1695303	1696811	+	0.223254	4.4792
-	CCNA_01580	1697078	1697533	+	0.0125658	79.5813
-	CCNA_01581	1697642	1697974	+	0.302739	3.30318
-	CCNA_01582	1698089	1698451	+	0.0643363	15.5433
-	CCNA_01583	1698521	1699561	-	0.11789	8.48246
-	CCNA_01584	1699686	1702070	-	0.0506347	19.7493
-	CCNA_01585	1702356	1704437	-	0.0691207	14.4674
-	CCNA_01586	1704585	1705310	+	0.0782768	12.7752
-	CCNA_01587	1705307	1706755	+	0.203362	4.91735
-	CCNA_01588	1706752	1708107	+	0.0840627	11.8959
-	CCNA_01589	1708112	1709248	-	0.224666	4.45106
ligA	CCNA_01590	1709381	1711732	+	1.00628	0.993762
-	CCNA_01591	1711708	1712337	+	0.564551	1.77132
-	CCNA_01592	1712453	1712881	+	0.0385667	25.9291
-	CCNA_01593	1713020	1714831	-	0.13728	7.28438
-	CCNA_01594	1715035	1715901	-	0.0343814	29.0855
-	CCNA_01595	1715941	1716435	-	0.0466287	21.446
uvrD	CCNA_01596	1716478	1718913	-	0.149107	6.70658
-	CCNA_01597	1718983	1719228	-	0.0195064	51.2652
-	CCNA_01598	1719348	1720859	+	0.0338558	29.5371
-	CCNA_01599	1720927	1721103	-	0.0218253	45.8184
-	CCNA_01600	1721109	1722017	-	0.0972305	10.2848
-	CCNA_01601	1722154	1722390	+	0.0712285	14.0393
-	CCNA_01602	1722517	1723155	+	0.236297	4.23197
-	CCNA_01603	1723294	1724496	-	0.118515	8.43773
-	CCNA_01604	1724760	1725353	+	0.0578124	17.2973
-	CCNA_01605	1725350	1725889	-	0.0231759	43.1482
-	CCNA_01606	1725900	1726562	-	0.166096	6.02061
-	CCNA_01607	1726781	1727500	+	0.0796224	12.5593
-	CCNA_01608	1727463	1728137	-	0.12955	7.71905
-	CCNA_01609	1728187	1730142	+	0.216249	4.62429
-	CCNA_01610	1730384	1731958	+	0.44183	2.26331
-	CCNA_01611	1732085	1732963	+	0.0391805	25.5229
mreB	CCNA_01612	1733317	1734360	+	0.627645	1.59326
mreC	CCNA_01613	1734410	1735450	+	1	1
-	CCNA_01614	1735447	1735962	+	1.40771	0.710373
-	CCNA_01615	1735967	1737985	+	1.17463	0.851329
rodA	CCNA_01616	1737982	1739139	+	1.07641	0.929012
-	CCNA_01617	1739139	1739690	+	0.00605617	165.121
-	CCNA_01618	1739738	1740415	-	0.0138485	72.2098
-	CCNA_01619	1740418	1741014	-	0.00919052	108.808
-	CCNA_01620	1741064	1741558	+	0.0608459	16.435
-	CCNA_01621	1741687	1742046	+	0.0901771	11.0893
spoT	CCNA_01622	1742148	1744376	+	0.190442	5.25095
-	CCNA_01623	1744514	1744933	-	0.0185085	54.0292
pyrE	CCNA_01624	1745014	1745598	+	0.192798	5.18678
-	CCNA_01625	1745770	1747389	-	0.17749	5.63412
-	CCNA_01626	1747568	1748332	+	1	1
acpS	CCNA_01627	1748329	1748730	+	0.684214	1.46153
-	CCNA_01628	1748742	1749035	+	0.10775	9.28072
-	CCNA_01629	1749159	1750004	+	0.0134109	74.5661
-	CCNA_01630	1750026	1750721	+	0.05023	19.9084
-	CCNA_01631	1750823	1750978	-	0.0241722	41.3699
-	CCNA_01632	1751025	1751486	-	0.0831318	12.0291
era	CCNA_01633	1751636	1752586	+	1.12367	0.889937
-	CCNA_01634	1752579	1753430	+	0.256163	3.90377
recO	CCNA_01635	1753433	1754164	+	0.162285	6.16201
-	CCNA_01636	1754218	1755804	+	0.200113	4.99718
-	CCNA_01637	1755866	1758145	+	1.15416	0.866432
-	CCNA_01638	1758142	1759530	+	0.0819171	12.2075
-	CCNA_01639	1759642	1760952	+	0.161935	6.17531
-	CCNA_01640	1760990	1761952	+	0.117512	8.50973
-	CCNA_01641	1761961	1762896	+	0.0340038	29.4085
-	CCNA_01642	1762909	1763676	+	0.0369864	27.0369
-	CCNA_01643	1763716	1764555	-	0.472255	2.1175
-	CCNA_01644	1764656	1765552	-	0.0520904	19.1974
-	CCNA_01645	1765667	1766527	+	0.220202	4.54128
-	CCNA_01646	1766524	1767183	-	0.0159074	62.8638
-	CCNA_01647	1767180	1768334	-	0.203008	4.9259
-	CCNA_01648	1768405	1769667	+	0.0134077	74.5838
-	CCNA_01649	1769664	1770605	+	0.1889	5.29381
-	CCNA_01650	1770655	1771179	-	0.168838	5.92283
-	CCNA_01651	1771304	1774063	+	0.695411	1.438
coaD	CCNA_01652	1774090	1774581	+	0.154043	6.49169
-	CCNA_01653	1774739	1775572	+	0.0951204	10.513
-	CCNA_01654	1775569	1776417	+	0.160037	6.24854
-	CCNA_01655	1776509	1776976	+	0.10079	9.92161
-	CCNA_01656	1777143	1778120	-	0.13847	7.22179
-	CCNA_01657	1778162	1778806	-	0.0991626	10.0844
queA	CCNA_01658	1778893	1779993	+	0.329284	3.03689
tgt	CCNA_01659	1779993	1781108	+	0.0644772	15.5094
-	CCNA_01660	1781219	1781911	-	0.015123	66.1246
-	CCNA_01661	1782217	1782321	-	0.0400526	24.9672
-	CCNA_01662	1782235	1782549	+	0.130278	7.67591
-	CCNA_01663	1782651	1784363	+	0.269097	3.71613
-	CCNA_01664	1784375	1786435	+	0.155579	6.42759
-	CCNA_01665	1786463	1787056	+	0.0148276	67.4417
-	CCNA_01666	1787056	1789734	+	0.41098	2.43321
-	CCNA_01667	1789742	1790440	+	0.0101381	98.6376
-	CCNA_01668	1790704	1791576	+	0.0269487	37.1075
-	CCNA_01669	1791576	1792433	+	0.273457	3.65688
-	CCNA_01670	1792450	1793469	+	0.201821	4.95489
-	CCNA_01671	1793574	1793930	+	3.6403	0.274703
-	CCNA_01672	1794029	1795006	-	0.202863	4.92944
-	CCNA_01673	1795018	1795965	-	0.210762	4.74469
-	CCNA_01674	1795962	1797443	-	0.142873	6.99923
-	CCNA_01675	1797735	1799519	+	0.0661294	15.1219
-	CCNA_01676	1799516	1803712	+	0.151537	6.59906
-	CCNA_01677	1803814	1805058	+	0.227114	4.40308
-	CCNA_01678	1805059	1806063	+	0.0552418	18.1022
-	CCNA_01679	1806060	1807517	+	0.0599284	16.6866
-	CCNA_01680	1807514	1808854	+	0.135551	7.37728
-	CCNA_01681	1808851	1809357	+	0.0894409	11.1806
-	CCNA_01682	1809354	1810163	-	0.210794	4.74396
-	CCNA_01683	1810261	1811511	+	0.0646394	15.4704
phhA	CCNA_01684	1811466	1812350	-	0.0992266	10.0779
-	CCNA_01685	1812515	1812844	-	0.0374633	26.6928
-	CCNA_01686	1812889	1814112	+	0.119272	8.3842
-	CCNA_01687	1814109	1814819	+	0.894573	1.11785
-	CCNA_01688	1814816	1815859	+	0.247947	4.03312
-	CCNA_01689	1815952	1817415	+	0.11852	8.43739
-	CCNA_01690	1817419	1817814	+	0.0680395	14.6973
-	CCNA_01691	1817814	1819091	+	0.0799468	12.5083
guaA	CCNA_01692	1819124	1820686	+	0.0828989	12.0629
-	CCNA_01693	1820814	1821710	-	0.441454	2.26524
-	CCNA_01694	1821724	1823658	-	0.105811	9.45083
-	CCNA_01695	1823677	1826589	-	0.0456491	21.9062
-	CCNA_01696	1826794	1828470	-	0.117646	8.50006
-	CCNA_01697	1828520	1829644	+	0.0839321	11.9144
-	CCNA_01698	1829641	1830516	+	0.156904	6.37332
-	CCNA_01699	1830513	1831520	-	0.0212681	47.0187
-	CCNA_01700	1831698	1832939	+	0.155537	6.42935
-	CCNA_01701	1832940	1833926	+	0.147785	6.76657
-	CCNA_01702	1833926	1835056	+	0.0162609	61.4972
-	CCNA_01703	1835056	1836111	+	0.498296	2.00684
-	CCNA_01704	1836139	1836501	+	0.0498998	20.0402
-	CCNA_01705	1836721	1837566	-	0.162411	6.15721
-	CCNA_01706	1837718	1839457	+	0.0843114	11.8608
-	CCNA_01707	1839457	1840005	+	0.0476639	20.9803
-	CCNA_01708	1840110	1840661	+	0.0330727	30.2364
-	CCNA_01709	1840745	1841074	-	0.0234793	42.5906
-	CCNA_01710	1841077	1842606	-	0.0774781	12.9069
-	CCNA_01711	1842780	1844255	-	0.0633633	15.782
-	CCNA_01712	1844245	1844628	-	0.0099407	100.597
-	CCNA_01713	1844752	1845330	+	0.46035	2.17226
-	CCNA_01714	1845378	1845773	+	0.0056585	176.725
-	CCNA_01715	1845927	1846565	+	0.030227	33.083
-	CCNA_01716	1846602	1846787	+	0.935716	1.0687
-	CCNA_01717	1846800	1847210	+	0.0216181	46.2575
-	CCNA_01718	1847210	1847725	+	1.60149	0.624417
-	CCNA_01719	1847722	1848030	+	0.60484	1.65333
-	CCNA_04016	1848035	1848565	-	0.0319512	31.2977
-	CCNA_01721	1848549	1849133	+	0.0283349	35.2922
-	CCNA_01722	1849102	1849506	+	1.05471	0.948129
panB	CCNA_01723	1849599	1850426	+	0.0799224	12.5121
-	CCNA_01724	1850579	1851331	+	0.253585	3.94345
-	CCNA_01725	1851328	1852758	+	0.721487	1.38603
engA	CCNA_01726	1852884	1854650	+	0.0905802	11.0399
-	CCNA_01727	1854729	1856273	-	0.106031	9.43119
-	CCNA_01728	1856420	1857175	-	0.0293236	34.1022
-	CCNA_01729	1857224	1858237	-	0.266422	3.75345
-	CCNA_01730	1858257	1859759	-	0.0316705	31.5751
-	CCNA_01731	1859756	1860373	-	0.0223882	44.6664
-	CCNA_01732	1860370	1861752	-	0.374008	2.67374
-	CCNA_01733	1861826	1862920	-	0.0314986	31.7474
-	CCNA_01734	1862960	1863646	-	0.0105338	94.9328
-	CCNA_01735	1863704	1864189	-	0.129511	7.72134
-	CCNA_01736	1864287	1864886	+	0.0172444	57.99
-	CCNA_01737	1864901	1866424	-	0.26514	3.77159
-	CCNA_01738	1866634	1869063	-	0.229532	4.3567
rplI	CCNA_01739	1869268	1869852	-	0.0249541	40.0735
rpsR	CCNA_01740	1869866	1870144	-	0.0864795	11.5634
rpsF	CCNA_01741	1870159	1870539	-	1	1
-	CCNA_01742	1870808	1871467	+	0.392116	2.55026
-	CCNA_01743	1871442	1872251	-	0.0463883	21.5572
-	CCNA_01744	1872325	1873437	-	0.67545	1.48049
-	CCNA_01745	1873509	1874042	-	0.0103228	96.8725
-	CCNA_01746	1874210	1875154	+	0.0729158	13.7145
-	CCNA_01747	1875173	1875913	+	0.409467	2.4422
-	CCNA_01748	1875935	1876864	+	0.158581	6.30592
acpP	CCNA_01749	1877029	1877265	+	0.494272	2.02318
-	CCNA_01750	1877432	1878712	+	0.584069	1.71213
-	CCNA_01751	1878709	1879809	+	0.0311042	32.15
-	CCNA_01752	1879813	1880694	+	0.110921	9.01539
gmk	CCNA_01753	1880687	1881328	+	0.140451	7.11992
-	CCNA_01754	1881367	1881672	-	0.156084	6.40682
-	CCNA_01755	1881785	1883452	-	0.551573	1.813
-	CCNA_01756	1883535	1883654	-	0.0800091	12.4986
ksgA	CCNA_01757	1883718	1884563	-	0.289896	3.44951
pdxA	CCNA_01758	1884593	1885594	-	0.165849	6.02958
-	CCNA_01759	1885591	1886940	-	0.685239	1.45934
-	CCNA_01760	1887107	1889536	-	1.95951	0.51033
-	CCNA_01761	1889529	1890635	-	0.119544	8.36513
-	CCNA_01762	1890632	1891771	-	2.04699	0.488523
-	CCNA_01763	1891999	1893480	+	0.119725	8.35246
-	CCNA_01764	1893601	1894062	+	1	1
-	CCNA_01765	1894059	1894400	+	0.155546	6.42895
-	CCNA_01766	1894443	1895270	-	0.326211	3.0655
-	CCNA_01767	1895306	1895821	+	0.0127517	78.4211
-	CCNA_01768	1895834	1896256	-	0.0539405	18.539
-	CCNA_01769	1896310	1898175	-	0.14216	7.03434
ndk	CCNA_01770	1898272	1898691	+	0.45973	2.17519
-	CCNA_01771	1898688	1898930	-	0.136314	7.33599
-	CCNA_01772	1899035	1899412	+	0.0153077	65.3266
-	CCNA_01773	1899409	1900026	-	0.617394	1.61971
-	CCNA_01774	1900105	1900686	-	0.0728439	13.728
-	CCNA_01775	1900847	1901872	-	0.0641819	15.5807
-	CCNA_01776	1901998	1903167	+	0.977668	1.02284
-	CCNA_01777	1903369	1905099	+	0.0985535	10.1468
-	CCNA_01778	1905204	1906496	+	0.374814	2.66799
-	CCNA_01779	1906529	1906882	-	0.0114992	86.9625
-	CCNA_01780	1906954	1908453	-	0.147922	6.76034
-	CCNA_01781	1908544	1908939	-	0.0343869	29.0809
-	CCNA_01782	1908936	1911074	-	0.0323336	30.9276
-	CCNA_01783	1911358	1912050	-	0.349523	2.86104
-	CCNA_01784	1912227	1912619	-	0.0520656	19.2066
-	CCNA_01785	1912486	1913097	-	0.138363	7.22738
-	CCNA_01786	1913996	1914736	+	0.0406267	24.6143
-	CCNA_01787	1914921	1915856	-	0.336354	2.97306
-	CCNA_01788	1916111	1916470	-	0.202353	4.94185
-	CCNA_01789	1916649	1917164	-	0.798766	1.25193
-	CCNA_01790	1917304	1917771	+	0.619933	1.61308
pyrG	CCNA_01791	1917887	1919539	+	0.976218	1.02436
rpmF	CCNA_01792	1919654	1919836	+	0.00777665	128.59
-	CCNA_01793	1919960	1920958	+	0.061326	16.3063
-	CCNA_01794	1920971	1921783	-	0.992183	1.00788
eno	CCNA_01795	1921855	1923135	+	0.0758736	13.1798
-	CCNA_01796	1923329	1923436	+	0.0126521	79.0385
-	CCNA_01797	1923489	1923791	+	0.386733	2.58576
-	CCNA_01798	1923866	1924015	-	0.0340592	29.3606
-	CCNA_01799	1923957	1924988	+	0.265245	3.77011
-	CCNA_01800	1924985	1926337	+	0.0506712	19.7351
-	CCNA_01801	1926343	1926795	+	0.0193836	51.5899
-	CCNA_01802	1926792	1926908	+	1	1
-	CCNA_01803	1926921	1928207	+	0.921499	1.08519
-	CCNA_01804	1928226	1928708	+	0.0465471	21.4836
-	CCNA_01805	1928791	1930191	+	0.0618219	16.1755
-	CCNA_01806	1930211	1931668	+	0.113854	8.78316
-	CCNA_01807	1931701	1933254	-	0.0890339	11.2317
-	CCNA_01808	1933343	1934419	-	0.0809515	12.3531
-	CCNA_01809	1934502	1935479	+	0.148682	6.72575
-	CCNA_01810	1935483	1935929	+	1.39157	0.718614
-	CCNA_01811	1935926	1936417	-	0.127921	7.8173
ispDF	CCNA_01812	1936456	1937604	-	0.850859	1.17528
-	CCNA_01813	1937704	1938711	+	0.136397	7.33154
-	CCNA_01814	1938708	1939829	+	0.133886	7.46902
-	CCNA_01815	1939826	1941247	+	0.593932	1.68369
-	CCNA_01816	1941312	1943555	+	0.12124	8.24807
-	CCNA_01817	1943552	1944940	+	0.0930917	10.7421
-	CCNA_01818	1944941	1945804	+	0.357207	2.7995
hfq	CCNA_01819	1945962	1946210	+	0.216894	4.61055
-	CCNA_01820	1946223	1947563	+	0.937248	1.06695
mazG	CCNA_01821	1947560	1948327	-	0.16347	6.11734
-	CCNA_01822	1948350	1949762	-	0.387017	2.58387
-	CCNA_01823	1950040	1950258	-	0.0690772	14.4766
-	CCNA_01824	1950334	1950669	-	0.0901608	11.0913
-	CCNA_01825	1950933	1951280	-	0.0898276	11.1324
-	CCNA_01826	1951298	1953250	+	0.0243566	41.0566
-	CCNA_01827	1953316	1954770	+	0.0362062	27.6196
-	CCNA_01828	1954767	1955342	-	0.111753	8.94833
-	CCNA_01829	1955493	1956539	+	0.162368	6.15886
-	CCNA_01830	1956674	1959535	+	0.181003	5.52477
-	CCNA_01831	1959650	1961173	+	0.198107	5.04776
-	CCNA_01832	1961359	1963485	+	0.0501963	19.9218
-	CCNA_01833	1963485	1964894	+	0.0483452	20.6846
-	CCNA_01834	1965009	1967531	-	0.036016	27.7654
-	CCNA_01835	1967528	1968214	-	0.175416	5.70073
-	CCNA_01836	1968272	1968904	+	0.475027	2.10515
-	CCNA_01837	1969053	1970081	-	0.0204954	48.7915
-	CCNA_01838	1970511	1970780	-	0.200605	4.98491
-	CCNA_01839	1970703	1970840	+	0.00766296	130.498
-	CCNA_01840	1970882	1972324	-	0.122252	8.17981
-	CCNA_01841	1972490	1974109	+	0.371575	2.69125
-	CCNA_01842	1974143	1974370	+	18.546	0.0539199
-	CCNA_01843	1974451	1976028	+	0.0656631	15.2293
-	CCNA_01844	1976177	1976803	-	0.13075	7.64816
-	CCNA_01845	1977086	1977619	-	0.0540195	18.5118
-	CCNA_01846	1977612	1978958	-	0.170457	5.86657
-	CCNA_01847	1978955	1979692	-	0.0650621	15.3699
qoxD	CCNA_01848	1979689	1980078	-	0.598059	1.67208
qoxC	CCNA_01849	1980075	1980701	-	0.079846	12.5241
qoxB	CCNA_01850	1980704	1982701	-	0.154022	6.49256
qoxA	CCNA_01851	1982720	1983781	-	0.130884	7.64038
-	CCNA_01852	1983992	1985332	+	0.485149	2.06122
-	CCNA_01853	1985425	1985829	+	0.535793	1.86639
-	CCNA_01854	1985974	1986639	+	0.0209857	47.6515
-	CCNA_01855	1986769	1987485	+	0.499498	2.00201
-	CCNA_01856	1987428	1989626	+	0.056845	17.5917
-	CCNA_01857	1989653	1990909	+	0.0581335	17.2018
-	CCNA_01858	1990867	1991769	+	0.0161427	61.9476
-	CCNA_01859	1991852	1993885	+	0.15734	6.35567
-	CCNA_01860	1993888	1995033	+	0.080038	12.4941
-	CCNA_01861	1995291	1996484	+	0.166165	6.01813
-	CCNA_01862	1996891	1997184	-	0.0108664	92.0264
-	CCNA_01863	1997194	1998630	-	0.989963	1.01014
-	CCNA_01864	1998726	1999349	+	0.0155832	64.1716
-	CCNA_01865	1999438	2000526	+	0.112135	8.91784
acrB4	CCNA_01866	2000523	2003621	+	0.145706	6.86316
-	CCNA_01867	2003641	2005119	+	0.0960057	10.416
-	CCNA_01868	2005193	2005987	-	0.0638344	15.6655
-	CCNA_01869	2005990	2008671	-	0.372844	2.68208
-	CCNA_01870	2008780	2009934	-	0.224137	4.46156
-	CCNA_01871	2009946	2010218	-	3.88594	0.257338
-	CCNA_01872	2010141	2010236	+	0.528399	1.89251
-	CCNA_01873	2010241	2010474	+	0.0130041	76.899
-	CCNA_01874	2010768	2012213	-	0.093637	10.6795
-	CCNA_01875	2012838	2013983	+	1.17286	0.852617
-	CCNA_01876	2014046	2015716	-	0.116208	8.60529
-	CCNA_01877	2016026	2016775	+	0.0584129	17.1195
-	CCNA_01878	2016779	2018377	-	0.349184	2.86382
-	CCNA_01879	2018600	2019703	+	0.0157681	63.4193
-	CCNA_01880	2019780	2020523	+	0.0139735	71.5639
-	CCNA_01881	2020520	2021158	+	0.328611	3.04311
-	CCNA_01882	2021155	2022036	+	0.0908194	11.0109
-	CCNA_01883	2022050	2023222	+	0.255055	3.92073
-	CCNA_01884	2023230	2024378	+	0.0274724	36.4002
-	CCNA_01885	2024476	2025252	-	0.091003	10.9887
-	CCNA_01886	2025426	2028326	-	0.259772	3.84953
-	CCNA_01887	2028309	2028437	+	0.0939281	10.6464
-	CCNA_01888	2028496	2029269	+	0.156687	6.38214
-	CCNA_01889	2029278	2030912	-	0.274165	3.64745
-	CCNA_01890	2031155	2032660	+	0.37837	2.64291
-	CCNA_01891	2032774	2033601	-	0.104836	9.53874
-	CCNA_01892	2033679	2035319	+	0.0667598	14.9791
-	CCNA_01893	2035334	2035876	+	0.168089	5.94924
-	CCNA_01894	2035926	2037557	-	0.271577	3.6822
-	CCNA_01895	2037657	2039096	+	0.0789201	12.671
-	CCNA_01896	2039570	2039776	-	0.0183369	54.5347
-	CCNA_01897	2040047	2040853	-	0.0825655	12.1116
-	CCNA_01898	2040850	2041638	-	0.0564647	17.7102
-	CCNA_01899	2041635	2042645	-	0.128723	7.76861
-	CCNA_01900	2042642	2043268	-	1	1
-	CCNA_01901	2043376	2044365	-	0.177921	5.62048
-	CCNA_01902	2044927	2045415	+	0.300988	3.32239
-	CCNA_01903	2045412	2046251	+	0.581883	1.71856
-	CCNA_01904	2046262	2046888	+	0.0302545	33.0529
-	CCNA_01905	2046899	2050522	+	0.148964	6.71305
-	CCNA_01906	2050519	2052303	+	0.0822931	12.1517
-	CCNA_01907	2052344	2053105	-	0.093516	10.6934
-	CCNA_01908	2053105	2053920	-	0.0435779	22.9474
-	CCNA_01909	2053976	2055085	-	0.166935	5.99036
-	CCNA_01910	2055307	2055426	-	0.153884	6.49839
-	CCNA_01911	2055562	2055933	-	0.148901	6.71586
-	CCNA_01912	2056129	2056464	-	0.0941498	10.6214
-	CCNA_01913	2056542	2056922	+	0.0484388	20.6446
-	CCNA_01914	2057017	2057925	+	0.0833296	12.0005
-	CCNA_01915	2057922	2058662	+	0.154323	6.47991
-	CCNA_01916	2058860	2059846	-	0.015796	63.307
-	CCNA_01917	2059987	2061114	-	0.052692	18.9782
-	CCNA_01918	2061343	2062668	+	0.0450191	22.2128
-	CCNA_01919	2062750	2063394	+	0.251662	3.97358
-	CCNA_01920	2063515	2066982	-	0.0767584	13.0279
-	CCNA_01921	2066987	2067280	-	0.0215856	46.3272
-	CCNA_01922	2067304	2068035	-	0.0495088	20.1984
-	CCNA_01923	2068157	2069710	+	0.876027	1.14152
-	CCNA_01924	2069785	2070936	-	0.38143	2.62171
-	CCNA_01925	2070969	2072426	-	0.137368	7.27973
-	CCNA_01926	2072620	2073681	+	0.528107	1.89356
-	CCNA_01927	2073818	2074621	+	0.0878484	11.3832
-	CCNA_01928	2074608	2075018	-	0.0225948	44.2579
-	CCNA_01929	2075015	2075419	-	0.350292	2.85476
-	CCNA_01930	2075420	2076391	-	0.107643	9.28995
-	CCNA_01931	2076486	2077046	+	0.0687483	14.5458
-	CCNA_01932	2077043	2077861	+	0.375109	2.66589
-	CCNA_01933	2077966	2078166	-	0.0188978	52.9161
-	CCNA_01934	2078166	2078567	-	0.0596811	16.7557
-	CCNA_01935	2078573	2078929	-	0.769927	1.29882
-	CCNA_01936	2078937	2080163	-	0.437101	2.2878
-	CCNA_01937	2080163	2081191	-	0.952619	1.04974
-	CCNA_01938	2081188	2081937	-	0.0605234	16.5225
-	CCNA_01939	2081930	2082319	-	2.03808	0.490657
-	CCNA_01940	2082316	2083785	-	0.343979	2.90715
-	CCNA_01941	2083785	2084924	-	1.33352	0.749894
-	CCNA_01942	2084921	2085397	-	0.206445	4.8439
-	CCNA_01943	2085576	2086226	+	0.173126	5.77615
-	CCNA_01944	2086293	2086811	-	0.0135063	74.0397
anmK	CCNA_01945	2086909	2088042	-	0.0958237	10.4358
-	CCNA_01946	2088281	2089540	+	0.854525	1.17024
-	CCNA_01947	2089668	2090129	+	0.303831	3.2913
-	CCNA_01948	2090363	2091514	+	0.0986009	10.1419
-	CCNA_01949	2091495	2091980	+	0.471733	2.11984
prfB	CCNA_01950	2092058	2093173	-	0.0792228	12.6226
-	CCNA_01951	2093252	2095621	-	0.134719	7.42287
-	CCNA_01952	2095782	2096969	-	0.0665657	15.0227
-	CCNA_01953	2097335	2097427	-	0.0523766	19.0925
-	CCNA_01954	2097480	2100176	+	0.604412	1.6545
-	CCNA_01955	2100319	2101740	+	0.597551	1.6735
-	CCNA_01956	2101765	2102505	+	0.0325997	30.6751
thiG	CCNA_01957	2102616	2103425	-	0.0546324	18.3041
thiS	CCNA_01958	2103570	2103770	-	1	1
-	CCNA_01959	2103849	2104289	+	0.123466	8.09937
-	CCNA_01960	2104350	2104862	+	1	1
-	CCNA_01961	2104868	2106214	+	0.19063	5.24576
aat	CCNA_01962	2106314	2106967	+	0.0941078	10.6261
-	CCNA_01963	2106904	2107242	-	0.166411	6.00922
-	CCNA_01964	2107547	2107942	-	2.05613	0.48635
-	CCNA_01965	2107942	2108064	-	0.617132	1.6204
-	CCNA_01966	2108222	2110945	+	0.307467	3.25238
-	CCNA_01967	2111017	2111514	+	1.20697	0.828523
-	CCNA_01968	2111609	2112478	+	0.678501	1.47384
aspS	CCNA_01969	2112556	2114394	-	0.241601	4.13905
-	CCNA_01970	2114516	2115277	-	1.52497	0.655751
-	CCNA_01971	2115417	2117381	+	0.118357	8.44901
-	CCNA_01972	2117381	2118922	+	0.159047	6.28744
-	CCNA_01973	2118945	2119154	-	0.0292206	34.2225
-	CCNA_01974	2119270	2119866	+	0.105325	9.49443
trpD	CCNA_01975	2119875	2120900	+	0.570557	1.75267
trpC	CCNA_01976	2120897	2121685	+	0.0324597	30.8075
-	CCNA_01977	2121781	2122371	+	0.487505	2.05126
-	CCNA_01978	2122422	2123273	+	0.08816	11.343
-	CCNA_01979	2123411	2124148	+	0.0278622	35.891
-	CCNA_01980	2124219	2124986	-	0.0482864	20.7098
-	CCNA_01981	2125014	2127191	-	0.137405	7.27776
gltX	CCNA_01982	2127354	2128766	+	0.761311	1.31352
-	CCNA_01983	2128834	2130114	+	0.103222	9.68787
-	CCNA_01984	2130172	2130435	-	1.06646	0.93768
-	CCNA_01985	2130432	2132201	-	0.0694907	14.3904
-	CCNA_01986	2132287	2133483	-	0.216215	4.62503
lpxI	CCNA_01987	2133480	2134322	-	0.0485714	20.5883
-	CCNA_01988	2134332	2135123	-	0.0756111	13.2256
fabZ	CCNA_01989	2135120	2135599	-	0.163261	6.12515
lpxD	CCNA_01990	2135602	2136621	-	0.197318	5.06795
-	CCNA_01991	2136675	2137313	-	0.0453615	22.0451
-	CCNA_01992	2137316	2139679	-	0.266895	3.74679
mmpA	CCNA_01993	2139697	2140974	-	1.57879	0.633394
-	CCNA_01994	2140916	2142115	-	1.03687	0.964443
-	CCNA_01995	2142103	2142948	-	0.359448	2.78204
-	CCNA_01996	2142908	2143687	-	0.417556	2.39489
frr	CCNA_01997	2143739	2144305	-	0.0860059	11.6271
pyrH	CCNA_01998	2144332	2145072	-	0.575402	1.73792
tsf	CCNA_01999	2145250	2146188	-	0.0717024	13.9465
rpsB	CCNA_02000	2146328	2147134	-	1	1
[truncated: 1,878 more rows]
