# Supplementary material for: Cell cycle constraints on capsulation and bacteriophage susceptibility
Source: eLife. 2014 Nov 25;3:e03587. doi: 10.7554/eLife.03587 (PMC4241560; doi:10.7554/eLife.03587)
Supplement: Supplementary file 6. — Global Tn-insertion values for the Tn-Seq experiment. DOI: http://dx.doi.org/10.7554/eLife.03587.034 [file elife03587s007.xlsx]

## Sheet: Table S6
Chromosome	Probe	Tn integration position (bp)	Gene	Feature	Relative position to the closest gene	Relative distance to the closest gene	Tn insertion value in NA1000	Tn insertion value in NA1000+ϕCr30
Caulobacter_crescentus NA1000	Chrgi|221232939|ref|NC_011916.1|:208-208	208	CCNA_00001	CC_0001	overlapping	0	5	0
Caulobacter_crescentus NA1000	Chrgi|221232939|ref|NC_011916.1|:219-219	219	CCNA_00001	CC_0001	overlapping	0	51	7
Caulobacter_crescentus NA1000	Chrgi|221232939|ref|NC_011916.1|:247-247	247	CCNA_00001	CC_0001	overlapping	0	0	1
Caulobacter_crescentus NA1000	Chrgi|221232939|ref|NC_011916.1|:267-267	267	CCNA_00001	CC_0001	overlapping	0	2	0
Caulobacter_crescentus NA1000	Chrgi|221232939|ref|NC_011916.1|:285-285	285	CCNA_00001	CC_0001	overlapping	0	149	115
Caulobacter_crescentus NA1000	Chrgi|221232939|ref|NC_011916.1|:287-287	287	CCNA_00001	CC_0001	overlapping	0	165	133
Caulobacter_crescentus NA1000	Chrgi|221232939|ref|NC_011916.1|:295-295	295	CCNA_00001	CC_0001	overlapping	0	2	0
Caulobacter_crescentus NA1000	Chrgi|221232939|ref|NC_011916.1|:390-390	390	CCNA_00001	CC_0001	overlapping	0	332	51
Caulobacter_crescentus NA1000	Chrgi|221232939|ref|NC_011916.1|:392-392	392	CCNA_00001	CC_0001	overlapping	0	304	42
Caulobacter_crescentus NA1000	Chrgi|221232939|ref|NC_011916.1|:573-573	573	CCNA_00001	CC_0001	overlapping	0	22	0
Caulobacter_crescentus NA1000	Chrgi|221232939|ref|NC_011916.1|:575-575	575	CCNA_00001	CC_0001	overlapping	0	18	0
Caulobacter_crescentus NA1000	Chrgi|221232939|ref|NC_011916.1|:626-626	626	CCNA_00001	CC_0001	overlapping	0	1	0
Caulobacter_crescentus NA1000	Chrgi|221232939|ref|NC_011916.1|:630-630	630	CCNA_00001	CC_0001	overlapping	0	122	0
Caulobacter_crescentus NA1000	Chrgi|221232939|ref|NC_011916.1|:632-632	632	CCNA_00001	CC_0001	overlapping	0	117	0
Caulobacter_crescentus NA1000	Chrgi|221232939|ref|NC_011916.1|:640-640	640	CCNA_00001	CC_0001	overlapping	0	2	0
Caulobacter_crescentus NA1000	Chrgi|221232939|ref|NC_011916.1|:641-641	641	CCNA_00001	CC_0001	overlapping	0	20	0
Caulobacter_crescentus NA1000	Chrgi|221232939|ref|NC_011916.1|:643-643	643	CCNA_00001	CC_0001	overlapping	0	25	0
Caulobacter_crescentus NA1000	Chrgi|221232939|ref|NC_011916.1|:657-657	657	CCNA_00001	CC_0001	overlapping	0	14	0
Caulobacter_crescentus NA1000	Chrgi|221232939|ref|NC_011916.1|:659-659	659	CCNA_00001	CC_0001	overlapping	0	12	0
Caulobacter_crescentus NA1000	Chrgi|221232939|ref|NC_011916.1|:759-759	759	CCNA_00001	CC_0001	overlapping	0	164	0
Caulobacter_crescentus NA1000	Chrgi|221232939|ref|NC_011916.1|:761-761	761	CCNA_00001	CC_0001	overlapping	0	155	0
Caulobacter_crescentus NA1000	Chrgi|221232939|ref|NC_011916.1|:793-793	793	CCNA_00001	CC_0001	overlapping	0	134	10
Caulobacter_crescentus NA1000	Chrgi|221232939|ref|NC_011916.1|:795-795	795	CCNA_00001	CC_0001	overlapping	0	150	7
Caulobacter_crescentus NA1000	Chrgi|221232939|ref|NC_011916.1|:939-939	939	CCNA_00001	CC_0001	overlapping	0	120	0
Caulobacter_crescentus NA1000	Chrgi|221232939|ref|NC_011916.1|:941-941	941	CCNA_00001	CC_0001	overlapping	0	94	0
Caulobacter_crescentus NA1000	Chrgi|221232939|ref|NC_011916.1|:1120-1120	1120	CCNA_00002	CC_0002	overlapping	0	62	0
Caulobacter_crescentus NA1000	Chrgi|221232939|ref|NC_011916.1|:1122-1122	1122	CCNA_00002	CC_0002	overlapping	0	48	8
Caulobacter_crescentus NA1000	Chrgi|221232939|ref|NC_011916.1|:1532-1532	1532	CCNA_00002	CC_0002	overlapping	0	118	0
Caulobacter_crescentus NA1000	Chrgi|221232939|ref|NC_011916.1|:1534-1534	1534	CCNA_00002	CC_0002	overlapping	0	392	24
Caulobacter_crescentus NA1000	Chrgi|221232939|ref|NC_011916.1|:1536-1536	1536	CCNA_00002	CC_0002	overlapping	0	615	125
Caulobacter_crescentus NA1000	Chrgi|221232939|ref|NC_011916.1|:1538-1538	1538	CCNA_00002	CC_0002	overlapping	0	417	89
Caulobacter_crescentus NA1000	Chrgi|221232939|ref|NC_011916.1|:1577-1577	1577	CCNA_00002	CC_0002	overlapping	0	54	0
Caulobacter_crescentus NA1000	Chrgi|221232939|ref|NC_011916.1|:1579-1579	1579	CCNA_00002	CC_0002	overlapping	0	77	0
Caulobacter_crescentus NA1000	Chrgi|221232939|ref|NC_011916.1|:1628-1628	1628	CCNA_00002	CC_0002	overlapping	0	120	0
Caulobacter_crescentus NA1000	Chrgi|221232939|ref|NC_011916.1|:1630-1630	1630	CCNA_00002	CC_0002	overlapping	0	108	0
Caulobacter_crescentus NA1000	Chrgi|221232939|ref|NC_011916.1|:1698-1698	1698	CCNA_00002	CC_0002	overlapping	0	80	0
Caulobacter_crescentus NA1000	Chrgi|221232939|ref|NC_011916.1|:1700-1700	1700	CCNA_00002	CC_0002	overlapping	0	71	0
Caulobacter_crescentus NA1000	Chrgi|221232939|ref|NC_011916.1|:1819-1819	1819	CCNA_00003	CC_0003	overlapping	0	160	0
Caulobacter_crescentus NA1000	Chrgi|221232939|ref|NC_011916.1|:1821-1821	1821	CCNA_00003	CC_0003	overlapping	0	188	2
Caulobacter_crescentus NA1000	Chrgi|221232939|ref|NC_011916.1|:1987-1987	1987	CCNA_00003	CC_0003	overlapping	0	1	11
Caulobacter_crescentus NA1000	Chrgi|221232939|ref|NC_011916.1|:2022-2022	2022	CCNA_00003	CC_0003	overlapping	0	10	0
Caulobacter_crescentus NA1000	Chrgi|221232939|ref|NC_011916.1|:2024-2024	2024	CCNA_00003	CC_0003	overlapping	0	3	0
Caulobacter_crescentus NA1000	Chrgi|221232939|ref|NC_011916.1|:2165-2165	2165	CCNA_00003	CC_0003	overlapping	0	26	0
Caulobacter_crescentus NA1000	Chrgi|221232939|ref|NC_011916.1|:2167-2167	2167	CCNA_00003	CC_0003	overlapping	0	146	0
Caulobacter_crescentus NA1000	Chrgi|221232939|ref|NC_011916.1|:2231-2231	2231	CCNA_00003	CC_0003	overlapping	0	2	0
Caulobacter_crescentus NA1000	Chrgi|221232939|ref|NC_011916.1|:2233-2233	2233	CCNA_00003	CC_0003	overlapping	0	5	0
Caulobacter_crescentus NA1000	Chrgi|221232939|ref|NC_011916.1|:2300-2300	2300	CCNA_00003	CC_0003	overlapping	0	22	0
Caulobacter_crescentus NA1000	Chrgi|221232939|ref|NC_011916.1|:2302-2302	2302	CCNA_00003	CC_0003	overlapping	0	40	0
Caulobacter_crescentus NA1000	Chrgi|221232939|ref|NC_011916.1|:2377-2377	2377	CCNA_00003	CC_0003	overlapping	0	108	0
Caulobacter_crescentus NA1000	Chrgi|221232939|ref|NC_011916.1|:2379-2379	2379	CCNA_00003	CC_0003	overlapping	0	135	0
Caulobacter_crescentus NA1000	Chrgi|221232939|ref|NC_011916.1|:2430-2430	2430	CCNA_00003	CC_0003	overlapping	0	6	0
Caulobacter_crescentus NA1000	Chrgi|221232939|ref|NC_011916.1|:2432-2432	2432	CCNA_00003	CC_0003	overlapping	0	1	0
Caulobacter_crescentus NA1000	Chrgi|221232939|ref|NC_011916.1|:2488-2488	2488	CCNA_00003	CC_0003	overlapping	0	133	0
Caulobacter_crescentus NA1000	Chrgi|221232939|ref|NC_011916.1|:2490-2490	2490	CCNA_00003	CC_0003	overlapping	0	132	0
Caulobacter_crescentus NA1000	Chrgi|221232939|ref|NC_011916.1|:2642-2642	2642	CCNA_00004	CC_0004	overlapping	0	1	0
Caulobacter_crescentus NA1000	Chrgi|221232939|ref|NC_011916.1|:2736-2736	2736	CCNA_00004	CC_0004	overlapping	0	1	0
Caulobacter_crescentus NA1000	Chrgi|221232939|ref|NC_011916.1|:2906-2906	2906	CCNA_00004	CC_0004	overlapping	0	0	1
Caulobacter_crescentus NA1000	Chrgi|221232939|ref|NC_011916.1|:2907-2907	2907	CCNA_00004	CC_0004	overlapping	0	185	1148
Caulobacter_crescentus NA1000	Chrgi|221232939|ref|NC_011916.1|:2908-2908	2908	CCNA_00004	CC_0004	overlapping	0	0	2
Caulobacter_crescentus NA1000	Chrgi|221232939|ref|NC_011916.1|:3315-3315	3315	CCNA_00005	dnaQ	overlapping	0	3	0
Caulobacter_crescentus NA1000	Chrgi|221232939|ref|NC_011916.1|:3579-3579	3579	CCNA_00005	dnaQ	overlapping	0	10	0
Caulobacter_crescentus NA1000	Chrgi|221232939|ref|NC_011916.1|:3581-3581	3581	CCNA_00005	dnaQ	overlapping	0	9	0
Caulobacter_crescentus NA1000	Chrgi|221232939|ref|NC_011916.1|:3602-3602	3602	CCNA_00005	dnaQ	overlapping	0	14	0
Caulobacter_crescentus NA1000	Chrgi|221232939|ref|NC_011916.1|:3604-3604	3604	CCNA_00005	dnaQ	overlapping	0	13	0
Caulobacter_crescentus NA1000	Chrgi|221232939|ref|NC_011916.1|:3669-3669	3669	CCNA_00005	dnaQ	overlapping	0	1	5
Caulobacter_crescentus NA1000	Chrgi|221232939|ref|NC_011916.1|:3678-3678	3678	CCNA_00005	dnaQ	overlapping	0	24	0
Caulobacter_crescentus NA1000	Chrgi|221232939|ref|NC_011916.1|:3680-3680	3680	CCNA_00005	dnaQ	overlapping	0	19	0
Caulobacter_crescentus NA1000	Chrgi|221232939|ref|NC_011916.1|:3768-3768	3768	CCNA_00005	dnaQ	overlapping	0	42	0
Caulobacter_crescentus NA1000	Chrgi|221232939|ref|NC_011916.1|:3770-3770	3770	CCNA_00005	dnaQ	overlapping	0	40	0
Caulobacter_crescentus NA1000	Chrgi|221232939|ref|NC_011916.1|:3900-3900	3900	CCNA_00005	dnaQ	overlapping	0	45	0
Caulobacter_crescentus NA1000	Chrgi|221232939|ref|NC_011916.1|:3902-3902	3902	CCNA_00005	dnaQ	overlapping	0	40	0
Caulobacter_crescentus NA1000	Chrgi|221232939|ref|NC_011916.1|:3951-3951	3951	CCNA_00005	dnaQ	upstream	48	113	0
Caulobacter_crescentus NA1000	Chrgi|221232939|ref|NC_011916.1|:3953-3953	3953	CCNA_00005	dnaQ	upstream	50	166	0
Caulobacter_crescentus NA1000	Chrgi|221232939|ref|NC_011916.1|:3958-3958	3958	CCNA_00005	dnaQ	upstream	55	89	0
Caulobacter_crescentus NA1000	Chrgi|221232939|ref|NC_011916.1|:3960-3960	3960	CCNA_00005	dnaQ	upstream	57	62	0
Caulobacter_crescentus NA1000	Chrgi|221232939|ref|NC_011916.1|:3989-3989	3989	CCNA_00006	CC_0006	downstream	33	305	0
Caulobacter_crescentus NA1000	Chrgi|221232939|ref|NC_011916.1|:3991-3991	3991	CCNA_00006	CC_0006	downstream	31	308	0
Caulobacter_crescentus NA1000	Chrgi|221232939|ref|NC_011916.1|:3993-3993	3993	CCNA_00006	CC_0006	downstream	29	155	0
Caulobacter_crescentus NA1000	Chrgi|221232939|ref|NC_011916.1|:4019-4019	4019	CCNA_00006	CC_0006	downstream	3	185	434
Caulobacter_crescentus NA1000	Chrgi|221232939|ref|NC_011916.1|:4021-4021	4021	CCNA_00006	CC_0006	downstream	1	163	384
Caulobacter_crescentus NA1000	Chrgi|221232939|ref|NC_011916.1|:4255-4255	4255	CCNA_00006	CC_0006	overlapping	0	124	7
Caulobacter_crescentus NA1000	Chrgi|221232939|ref|NC_011916.1|:4257-4257	4257	CCNA_00006	CC_0006	overlapping	0	120	5
Caulobacter_crescentus NA1000	Chrgi|221232939|ref|NC_011916.1|:4268-4268	4268	CCNA_00006	CC_0006	overlapping	0	4	0
Caulobacter_crescentus NA1000	Chrgi|221232939|ref|NC_011916.1|:4345-4345	4345	CCNA_00006	CC_0006	overlapping	0	16	0
Caulobacter_crescentus NA1000	Chrgi|221232939|ref|NC_011916.1|:4347-4347	4347	CCNA_00006	CC_0006	overlapping	0	20	0
Caulobacter_crescentus NA1000	Chrgi|221232939|ref|NC_011916.1|:4514-4514	4514	CCNA_00006	CC_0006	overlapping	0	6	0
Caulobacter_crescentus NA1000	Chrgi|221232939|ref|NC_011916.1|:4678-4678	4678	CCNA_00006	CC_0006	overlapping	0	36	0
Caulobacter_crescentus NA1000	Chrgi|221232939|ref|NC_011916.1|:4680-4680	4680	CCNA_00006	CC_0006	overlapping	0	40	0
Caulobacter_crescentus NA1000	Chrgi|221232939|ref|NC_011916.1|:4785-4785	4785	CCNA_00006	CC_0006	overlapping	0	35	0
Caulobacter_crescentus NA1000	Chrgi|221232939|ref|NC_011916.1|:4787-4787	4787	CCNA_00006	CC_0006	overlapping	0	45	0
Caulobacter_crescentus NA1000	Chrgi|221232939|ref|NC_011916.1|:4888-4888	4888	CCNA_00007	CC_0007	downstream	72	4	0
Caulobacter_crescentus NA1000	Chrgi|221232939|ref|NC_011916.1|:4890-4890	4890	CCNA_00007	CC_0007	downstream	70	1	0
Caulobacter_crescentus NA1000	Chrgi|221232939|ref|NC_011916.1|:5232-5232	5232	CCNA_00007	CC_0007	overlapping	0	4	0
Caulobacter_crescentus NA1000	Chrgi|221232939|ref|NC_011916.1|:5234-5234	5234	CCNA_00007	CC_0007	overlapping	0	1	0
Caulobacter_crescentus NA1000	Chrgi|221232939|ref|NC_011916.1|:5276-5276	5276	CCNA_00007	CC_0007	upstream	41	14	0
Caulobacter_crescentus NA1000	Chrgi|221232939|ref|NC_011916.1|:5278-5278	5278	CCNA_00007	CC_0007	upstream	43	14	0
Caulobacter_crescentus NA1000	Chrgi|221232939|ref|NC_011916.1|:5280-5280	5280	CCNA_00007	CC_0007	upstream	45	12	0
Caulobacter_crescentus NA1000	Chrgi|221232939|ref|NC_011916.1|:5282-5282	5282	CCNA_00007	CC_0007	upstream	47	4	0
Caulobacter_crescentus NA1000	Chrgi|221232939|ref|NC_011916.1|:5333-5333	5333	CCNA_00007	CC_0007	upstream	98	45	0
Caulobacter_crescentus NA1000	Chrgi|221232939|ref|NC_011916.1|:5335-5335	5335	CCNA_00007	CC_0007	upstream	100	28	0
Caulobacter_crescentus NA1000	Chrgi|221232939|ref|NC_011916.1|:5339-5339	5339	CCNA_00007	CC_0007	upstream	104	17	7
Caulobacter_crescentus NA1000	Chrgi|221232939|ref|NC_011916.1|:5341-5341	5341	CCNA_00007	CC_0007	upstream	106	20	32
Caulobacter_crescentus NA1000	Chrgi|221232939|ref|NC_011916.1|:5363-5363	5363	CCNA_00007	CC_0007	upstream	128	8	0
Caulobacter_crescentus NA1000	Chrgi|221232939|ref|NC_011916.1|:5365-5365	5365	CCNA_00007	CC_0007	upstream	130	5	0
Caulobacter_crescentus NA1000	Chrgi|221232939|ref|NC_011916.1|:5376-5376	5376	CCNA_00007	CC_0007	upstream	141	28	0
Caulobacter_crescentus NA1000	Chrgi|221232939|ref|NC_011916.1|:5378-5378	5378	CCNA_00007	CC_0007	upstream	143	31	0
Caulobacter_crescentus NA1000	Chrgi|221232939|ref|NC_011916.1|:5418-5418	5418	CCNA_00007	CC_0007	upstream	183	5	0
Caulobacter_crescentus NA1000	Chrgi|221232939|ref|NC_011916.1|:5468-5468	5468	CCNA_00008	dnaA	downstream	168	28	0
Caulobacter_crescentus NA1000	Chrgi|221232939|ref|NC_011916.1|:5470-5470	5470	CCNA_00008	dnaA	downstream	166	15	0
Caulobacter_crescentus NA1000	Chrgi|221232939|ref|NC_011916.1|:5473-5473	5473	CCNA_00008	dnaA	downstream	163	10	23
Caulobacter_crescentus NA1000	Chrgi|221232939|ref|NC_011916.1|:5475-5475	5475	CCNA_00008	dnaA	downstream	161	21	25
Caulobacter_crescentus NA1000	Chrgi|221232939|ref|NC_011916.1|:5503-5503	5503	CCNA_00008	dnaA	downstream	133	8	0
Caulobacter_crescentus NA1000	Chrgi|221232939|ref|NC_011916.1|:5505-5505	5505	CCNA_00008	dnaA	downstream	131	8	0
Caulobacter_crescentus NA1000	Chrgi|221232939|ref|NC_011916.1|:5541-5541	5541	CCNA_00008	dnaA	downstream	95	10	0
Caulobacter_crescentus NA1000	Chrgi|221232939|ref|NC_011916.1|:5543-5543	5543	CCNA_00008	dnaA	downstream	93	6	0
Caulobacter_crescentus NA1000	Chrgi|221232939|ref|NC_011916.1|:7021-7021	7021	CCNA_00008	dnaA	overlapping	0	0	2
Caulobacter_crescentus NA1000	Chrgi|221232939|ref|NC_011916.1|:7116-7116	7116	CCNA_00008	dnaA	upstream	8	9	3
Caulobacter_crescentus NA1000	Chrgi|221232939|ref|NC_011916.1|:7118-7118	7118	CCNA_00008	dnaA	upstream	10	3	0
Caulobacter_crescentus NA1000	Chrgi|221232939|ref|NC_011916.1|:7121-7121	7121	CCNA_00008	dnaA	upstream	13	100	0
Caulobacter_crescentus NA1000	Chrgi|221232939|ref|NC_011916.1|:7123-7123	7123	CCNA_00008	dnaA	upstream	15	101	0
Caulobacter_crescentus NA1000	Chrgi|221232939|ref|NC_011916.1|:7161-7161	7161	CCNA_00009	alkB	upstream	9	51	0
Caulobacter_crescentus NA1000	Chrgi|221232939|ref|NC_011916.1|:7163-7163	7163	CCNA_00009	alkB	upstream	7	33	0
Caulobacter_crescentus NA1000	Chrgi|221232939|ref|NC_011916.1|:7369-7369	7369	CCNA_00009	alkB	overlapping	0	2	0
Caulobacter_crescentus NA1000	Chrgi|221232939|ref|NC_011916.1|:7455-7455	7455	CCNA_00009	alkB	overlapping	0	1	0
Caulobacter_crescentus NA1000	Chrgi|221232939|ref|NC_011916.1|:7457-7457	7457	CCNA_00009	alkB	overlapping	0	2	0
Caulobacter_crescentus NA1000	Chrgi|221232939|ref|NC_011916.1|:7575-7575	7575	CCNA_00009	alkB	overlapping	0	80	48
Caulobacter_crescentus NA1000	Chrgi|221232939|ref|NC_011916.1|:7577-7577	7577	CCNA_00009	alkB	overlapping	0	99	70
Caulobacter_crescentus NA1000	Chrgi|221232939|ref|NC_011916.1|:7589-7589	7589	CCNA_00009	alkB	overlapping	0	0	2
Caulobacter_crescentus NA1000	Chrgi|221232939|ref|NC_011916.1|:7650-7650	7650	CCNA_00009	alkB	overlapping	0	1	0
Caulobacter_crescentus NA1000	Chrgi|221232939|ref|NC_011916.1|:7652-7652	7652	CCNA_00009	alkB	overlapping	0	1	0
Caulobacter_crescentus NA1000	Chrgi|221232939|ref|NC_011916.1|:7660-7660	7660	CCNA_00009	alkB	overlapping	0	114	16
Caulobacter_crescentus NA1000	Chrgi|221232939|ref|NC_011916.1|:7662-7662	7662	CCNA_00009	alkB	overlapping	0	386	18
Caulobacter_crescentus NA1000	Chrgi|221232939|ref|NC_011916.1|:7664-7664	7664	CCNA_00009	alkB	overlapping	0	240	7
Caulobacter_crescentus NA1000	Chrgi|221232939|ref|NC_011916.1|:7694-7694	7694	CCNA_00009	alkB	overlapping	0	3	0
Caulobacter_crescentus NA1000	Chrgi|221232939|ref|NC_011916.1|:7696-7696	7696	CCNA_00009	alkB	overlapping	0	4	0
Caulobacter_crescentus NA1000	Chrgi|221232939|ref|NC_011916.1|:7729-7729	7729	CCNA_00009	alkB	overlapping	0	7	0
Caulobacter_crescentus NA1000	Chrgi|221232939|ref|NC_011916.1|:7731-7731	7731	CCNA_00009	alkB	overlapping	0	15	0
Caulobacter_crescentus NA1000	Chrgi|221232939|ref|NC_011916.1|:7748-7748	7748	CCNA_00009	alkB	overlapping	0	102	1
Caulobacter_crescentus NA1000	Chrgi|221232939|ref|NC_011916.1|:7750-7750	7750	CCNA_00009	alkB	overlapping	0	99	0
Caulobacter_crescentus NA1000	Chrgi|221232939|ref|NC_011916.1|:7932-7932	7932	CCNA_00009	alkB	downstream	142	17	0
Caulobacter_crescentus NA1000	Chrgi|221232939|ref|NC_011916.1|:7934-7934	7934	CCNA_00009	alkB	downstream	144	13	0
Caulobacter_crescentus NA1000	Chrgi|221232939|ref|NC_011916.1|:7954-7954	7954	CCNA_00009	alkB	downstream	164	6	0
Caulobacter_crescentus NA1000	Chrgi|221232939|ref|NC_011916.1|:7956-7956	7956	CCNA_00009	alkB	downstream	166	2	0
Caulobacter_crescentus NA1000	Chrgi|221232939|ref|NC_011916.1|:7963-7963	7963	CCNA_00009	alkB	downstream	173	4	0
Caulobacter_crescentus NA1000	Chrgi|221232939|ref|NC_011916.1|:7965-7965	7965	CCNA_00009	alkB	downstream	175	2	0
Caulobacter_crescentus NA1000	Chrgi|221232939|ref|NC_011916.1|:8063-8063	8063	CCNA_00010	dnaK	downstream	102	14	0
Caulobacter_crescentus NA1000	Chrgi|221232939|ref|NC_011916.1|:8065-8065	8065	CCNA_00010	dnaK	downstream	100	21	0
Caulobacter_crescentus NA1000	Chrgi|221232939|ref|NC_011916.1|:8142-8142	8142	CCNA_00010	dnaK	downstream	23	11	0
Caulobacter_crescentus NA1000	Chrgi|221232939|ref|NC_011916.1|:8144-8144	8144	CCNA_00010	dnaK	downstream	21	6	0
Caulobacter_crescentus NA1000	Chrgi|221232939|ref|NC_011916.1|:8159-8159	8159	CCNA_00010	dnaK	downstream	6	2	0
Caulobacter_crescentus NA1000	Chrgi|221232939|ref|NC_011916.1|:8434-8434	8434	CCNA_00010	dnaK	overlapping	0	0	2
Caulobacter_crescentus NA1000	Chrgi|221232939|ref|NC_011916.1|:9955-9955	9955	CCNA_00010	dnaK	overlapping	0	156	0
Caulobacter_crescentus NA1000	Chrgi|221232939|ref|NC_011916.1|:9957-9957	9957	CCNA_00010	dnaK	overlapping	0	134	0
Caulobacter_crescentus NA1000	Chrgi|221232939|ref|NC_011916.1|:10057-10057	10057	CCNA_00010	dnaK	overlapping	0	13	0
Caulobacter_crescentus NA1000	Chrgi|221232939|ref|NC_011916.1|:10059-10059	10059	CCNA_00010	dnaK	overlapping	0	27	0
Caulobacter_crescentus NA1000	Chrgi|221232939|ref|NC_011916.1|:10160-10160	10160	CCNA_00011	dnaJ	downstream	63	39	0
Caulobacter_crescentus NA1000	Chrgi|221232939|ref|NC_011916.1|:10162-10162	10162	CCNA_00011	dnaJ	downstream	61	29	0
Caulobacter_crescentus NA1000	Chrgi|221232939|ref|NC_011916.1|:10179-10179	10179	CCNA_00011	dnaJ	downstream	44	57	0
Caulobacter_crescentus NA1000	Chrgi|221232939|ref|NC_011916.1|:10181-10181	10181	CCNA_00011	dnaJ	downstream	42	31	0
Caulobacter_crescentus NA1000	Chrgi|221232939|ref|NC_011916.1|:10231-10231	10231	CCNA_00011	dnaJ	overlapping	0	33	0
Caulobacter_crescentus NA1000	Chrgi|221232939|ref|NC_011916.1|:10233-10233	10233	CCNA_00011	dnaJ	overlapping	0	36	0
Caulobacter_crescentus NA1000	Chrgi|221232939|ref|NC_011916.1|:10981-10981	10981	CCNA_00011	dnaJ	overlapping	0	2	0
Caulobacter_crescentus NA1000	Chrgi|221232939|ref|NC_011916.1|:11159-11159	11159	CCNA_00011	dnaJ	overlapping	0	1	0
Caulobacter_crescentus NA1000	Chrgi|221232939|ref|NC_011916.1|:11184-11184	11184	CCNA_00011	dnaJ	overlapping	0	2	0
Caulobacter_crescentus NA1000	Chrgi|221232939|ref|NC_011916.1|:11186-11186	11186	CCNA_00011	dnaJ	overlapping	0	7	0
Caulobacter_crescentus NA1000	Chrgi|221232939|ref|NC_011916.1|:11377-11377	11377	CCNA_00011	dnaJ	overlapping	0	82	151
Caulobacter_crescentus NA1000	Chrgi|221232939|ref|NC_011916.1|:11379-11379	11379	CCNA_00011	dnaJ	overlapping	0	56	209
Caulobacter_crescentus NA1000	Chrgi|221232939|ref|NC_011916.1|:11404-11404	11404	CCNA_00011	dnaJ	upstream	24	0	1
Caulobacter_crescentus NA1000	Chrgi|221232939|ref|NC_011916.1|:11408-11408	11408	CCNA_00011	dnaJ	upstream	28	31	0
Caulobacter_crescentus NA1000	Chrgi|221232939|ref|NC_011916.1|:11410-11410	11410	CCNA_00011	dnaJ	upstream	30	28	0
Caulobacter_crescentus NA1000	Chrgi|221232939|ref|NC_011916.1|:11412-11412	11412	CCNA_00011	dnaJ	upstream	32	1	0
Caulobacter_crescentus NA1000	Chrgi|221232939|ref|NC_011916.1|:11429-11429	11429	CCNA_00012	mutS	downstream	38	8	21
Caulobacter_crescentus NA1000	Chrgi|221232939|ref|NC_011916.1|:11431-11431	11431	CCNA_00012	mutS	downstream	36	5	0
Caulobacter_crescentus NA1000	Chrgi|221232939|ref|NC_011916.1|:11451-11451	11451	CCNA_00012	mutS	downstream	16	86	0
Caulobacter_crescentus NA1000	Chrgi|221232939|ref|NC_011916.1|:11453-11453	11453	CCNA_00012	mutS	downstream	14	115	0
Caulobacter_crescentus NA1000	Chrgi|221232939|ref|NC_011916.1|:11598-11598	11598	CCNA_00012	mutS	overlapping	0	40	0
Caulobacter_crescentus NA1000	Chrgi|221232939|ref|NC_011916.1|:11600-11600	11600	CCNA_00012	mutS	overlapping	0	38	0
Caulobacter_crescentus NA1000	Chrgi|221232939|ref|NC_011916.1|:11622-11622	11622	CCNA_00012	mutS	overlapping	0	132	0
Caulobacter_crescentus NA1000	Chrgi|221232939|ref|NC_011916.1|:11624-11624	11624	CCNA_00012	mutS	overlapping	0	84	0
Caulobacter_crescentus NA1000	Chrgi|221232939|ref|NC_011916.1|:11672-11672	11672	CCNA_00012	mutS	overlapping	0	4	7
Caulobacter_crescentus NA1000	Chrgi|221232939|ref|NC_011916.1|:11674-11674	11674	CCNA_00012	mutS	overlapping	0	10	4
Caulobacter_crescentus NA1000	Chrgi|221232939|ref|NC_011916.1|:11724-11724	11724	CCNA_00012	mutS	overlapping	0	204	1
Caulobacter_crescentus NA1000	Chrgi|221232939|ref|NC_011916.1|:11726-11726	11726	CCNA_00012	mutS	overlapping	0	85	0
Caulobacter_crescentus NA1000	Chrgi|221232939|ref|NC_011916.1|:11831-11831	11831	CCNA_00012	mutS	overlapping	0	3	0
Caulobacter_crescentus NA1000	Chrgi|221232939|ref|NC_011916.1|:11833-11833	11833	CCNA_00012	mutS	overlapping	0	1	0
Caulobacter_crescentus NA1000	Chrgi|221232939|ref|NC_011916.1|:12154-12154	12154	CCNA_00012	mutS	overlapping	0	26	0
Caulobacter_crescentus NA1000	Chrgi|221232939|ref|NC_011916.1|:12156-12156	12156	CCNA_00012	mutS	overlapping	0	9	0
Caulobacter_crescentus NA1000	Chrgi|221232939|ref|NC_011916.1|:12165-12165	12165	CCNA_00012	mutS	overlapping	0	45	1
Caulobacter_crescentus NA1000	Chrgi|221232939|ref|NC_011916.1|:12167-12167	12167	CCNA_00012	mutS	overlapping	0	21	2
Caulobacter_crescentus NA1000	Chrgi|221232939|ref|NC_011916.1|:12316-12316	12316	CCNA_00012	mutS	overlapping	0	1	0
Caulobacter_crescentus NA1000	Chrgi|221232939|ref|NC_011916.1|:12623-12623	12623	CCNA_00012	mutS	overlapping	0	11	0
Caulobacter_crescentus NA1000	Chrgi|221232939|ref|NC_011916.1|:12625-12625	12625	CCNA_00012	mutS	overlapping	0	27	0
Caulobacter_crescentus NA1000	Chrgi|221232939|ref|NC_011916.1|:12969-12969	12969	CCNA_00012	mutS	overlapping	0	83	2
Caulobacter_crescentus NA1000	Chrgi|221232939|ref|NC_011916.1|:12971-12971	12971	CCNA_00012	mutS	overlapping	0	53	7
Caulobacter_crescentus NA1000	Chrgi|221232939|ref|NC_011916.1|:13293-13293	13293	CCNA_00012	mutS	overlapping	0	35	261
Caulobacter_crescentus NA1000	Chrgi|221232939|ref|NC_011916.1|:13295-13295	13295	CCNA_00012	mutS	overlapping	0	42	250
Caulobacter_crescentus NA1000	Chrgi|221232939|ref|NC_011916.1|:13362-13362	13362	CCNA_00012	mutS	overlapping	0	34	0
Caulobacter_crescentus NA1000	Chrgi|221232939|ref|NC_011916.1|:13364-13364	13364	CCNA_00012	mutS	overlapping	0	84	0
Caulobacter_crescentus NA1000	Chrgi|221232939|ref|NC_011916.1|:13445-13445	13445	CCNA_00012	mutS	overlapping	0	37	0
Caulobacter_crescentus NA1000	Chrgi|221232939|ref|NC_011916.1|:13447-13447	13447	CCNA_00012	mutS	overlapping	0	46	0
Caulobacter_crescentus NA1000	Chrgi|221232939|ref|NC_011916.1|:13503-13503	13503	CCNA_00012	mutS	overlapping	0	197	0
Caulobacter_crescentus NA1000	Chrgi|221232939|ref|NC_011916.1|:13505-13505	13505	CCNA_00012	mutS	overlapping	0	195	0
Caulobacter_crescentus NA1000	Chrgi|221232939|ref|NC_011916.1|:13692-13692	13692	CCNA_00012	mutS	overlapping	0	542	442
Caulobacter_crescentus NA1000	Chrgi|221232939|ref|NC_011916.1|:13694-13694	13694	CCNA_00012	mutS	overlapping	0	590	445
Caulobacter_crescentus NA1000	Chrgi|221232939|ref|NC_011916.1|:13742-13742	13742	CCNA_00012	mutS	overlapping	0	71	0
Caulobacter_crescentus NA1000	Chrgi|221232939|ref|NC_011916.1|:13744-13744	13744	CCNA_00012	mutS	overlapping	0	67	0
Caulobacter_crescentus NA1000	Chrgi|221232939|ref|NC_011916.1|:13773-13773	13773	CCNA_00012	mutS	overlapping	0	74	0
Caulobacter_crescentus NA1000	Chrgi|221232939|ref|NC_011916.1|:13775-13775	13775	CCNA_00012	mutS	overlapping	0	83	0
Caulobacter_crescentus NA1000	Chrgi|221232939|ref|NC_011916.1|:13895-13895	13895	CCNA_00012	mutS	overlapping	0	8	0
Caulobacter_crescentus NA1000	Chrgi|221232939|ref|NC_011916.1|:13899-13899	13899	CCNA_00012	mutS	overlapping	0	21	0
Caulobacter_crescentus NA1000	Chrgi|221232939|ref|NC_011916.1|:13901-13901	13901	CCNA_00012	mutS	overlapping	0	10	0
Caulobacter_crescentus NA1000	Chrgi|221232939|ref|NC_011916.1|:13916-13916	13916	CCNA_00012	mutS	overlapping	0	20	0
Caulobacter_crescentus NA1000	Chrgi|221232939|ref|NC_011916.1|:13918-13918	13918	CCNA_00012	mutS	overlapping	0	18	0
Caulobacter_crescentus NA1000	Chrgi|221232939|ref|NC_011916.1|:14075-14075	14075	CCNA_00012	mutS	overlapping	0	6	0
Caulobacter_crescentus NA1000	Chrgi|221232939|ref|NC_011916.1|:14077-14077	14077	CCNA_00012	mutS	overlapping	0	16	0
Caulobacter_crescentus NA1000	Chrgi|221232939|ref|NC_011916.1|:14148-14148	14148	CCNA_00012	mutS	overlapping	0	16	0
Caulobacter_crescentus NA1000	Chrgi|221232939|ref|NC_011916.1|:14150-14150	14150	CCNA_00012	mutS	overlapping	0	20	0
Caulobacter_crescentus NA1000	Chrgi|221232939|ref|NC_011916.1|:14156-14156	14156	CCNA_00012	mutS	overlapping	0	9	0
Caulobacter_crescentus NA1000	Chrgi|221232939|ref|NC_011916.1|:14158-14158	14158	CCNA_00012	mutS	overlapping	0	23	0
Caulobacter_crescentus NA1000	Chrgi|221232939|ref|NC_011916.1|:14175-14175	14175	CCNA_00012	mutS	overlapping	0	6	0
Caulobacter_crescentus NA1000	Chrgi|221232939|ref|NC_011916.1|:14177-14177	14177	CCNA_00012	mutS	overlapping	0	7	0
Caulobacter_crescentus NA1000	Chrgi|221232939|ref|NC_011916.1|:14188-14188	14188	CCNA_00012	mutS	upstream	10	79	0
Caulobacter_crescentus NA1000	Chrgi|221232939|ref|NC_011916.1|:14190-14190	14190	CCNA_00013	CC_0013	downstream	9	582	9
Caulobacter_crescentus NA1000	Chrgi|221232939|ref|NC_011916.1|:14192-14192	14192	CCNA_00013	CC_0013	downstream	7	591	0
Caulobacter_crescentus NA1000	Chrgi|221232939|ref|NC_011916.1|:14450-14450	14450	CCNA_00013	CC_0013	overlapping	0	4	0
Caulobacter_crescentus NA1000	Chrgi|221232939|ref|NC_011916.1|:14588-14588	14588	CCNA_00013	CC_0013	overlapping	0	39	0
Caulobacter_crescentus NA1000	Chrgi|221232939|ref|NC_011916.1|:14590-14590	14590	CCNA_00013	CC_0013	overlapping	0	46	0
Caulobacter_crescentus NA1000	Chrgi|221232939|ref|NC_011916.1|:14624-14624	14624	CCNA_00013	CC_0013	overlapping	0	6	0
Caulobacter_crescentus NA1000	Chrgi|221232939|ref|NC_011916.1|:14633-14633	14633	CCNA_00013	CC_0013	overlapping	0	8	0
Caulobacter_crescentus NA1000	Chrgi|221232939|ref|NC_011916.1|:14635-14635	14635	CCNA_00013	CC_0013	overlapping	0	5	0
Caulobacter_crescentus NA1000	Chrgi|221232939|ref|NC_011916.1|:14888-14888	14888	CCNA_00013	CC_0013	overlapping	0	5	0
Caulobacter_crescentus NA1000	Chrgi|221232939|ref|NC_011916.1|:14890-14890	14890	CCNA_00013	CC_0013	overlapping	0	4	0
Caulobacter_crescentus NA1000	Chrgi|221232939|ref|NC_011916.1|:14963-14963	14963	CCNA_00013	CC_0013	overlapping	0	1	0
Caulobacter_crescentus NA1000	Chrgi|221232939|ref|NC_011916.1|:15200-15200	15200	CCNA_00013	CC_0013	overlapping	0	2	0
Caulobacter_crescentus NA1000	Chrgi|221232939|ref|NC_011916.1|:15350-15350	15350	CCNA_00013	CC_0013	overlapping	0	51	372
Caulobacter_crescentus NA1000	Chrgi|221232939|ref|NC_011916.1|:15352-15352	15352	CCNA_00013	CC_0013	overlapping	0	58	332
Caulobacter_crescentus NA1000	Chrgi|221232939|ref|NC_011916.1|:15575-15575	15575	CCNA_00013	CC_0013	overlapping	0	17	0
Caulobacter_crescentus NA1000	Chrgi|221232939|ref|NC_011916.1|:15577-15577	15577	CCNA_00013	CC_0013	overlapping	0	8	0
Caulobacter_crescentus NA1000	Chrgi|221232939|ref|NC_011916.1|:15668-15668	15668	CCNA_00013	CC_0013	overlapping	0	25	0
Caulobacter_crescentus NA1000	Chrgi|221232939|ref|NC_011916.1|:15670-15670	15670	CCNA_00013	CC_0013	overlapping	0	26	0
Caulobacter_crescentus NA1000	Chrgi|221232939|ref|NC_011916.1|:15677-15677	15677	CCNA_00013	CC_0013	overlapping	0	15	0
Caulobacter_crescentus NA1000	Chrgi|221232939|ref|NC_011916.1|:15679-15679	15679	CCNA_00013	CC_0013	overlapping	0	3	0
Caulobacter_crescentus NA1000	Chrgi|221232939|ref|NC_011916.1|:15694-15694	15694	CCNA_00013	CC_0013	overlapping	0	4	0
Caulobacter_crescentus NA1000	Chrgi|221232939|ref|NC_011916.1|:15696-15696	15696	CCNA_00013	CC_0013	overlapping	0	4	0
Caulobacter_crescentus NA1000	Chrgi|221232939|ref|NC_011916.1|:15843-15843	15843	CCNA_00013	CC_0013	overlapping	0	2	0
Caulobacter_crescentus NA1000	Chrgi|221232939|ref|NC_011916.1|:15845-15845	15845	CCNA_00013	CC_0013	overlapping	0	2	0
Caulobacter_crescentus NA1000	Chrgi|221232939|ref|NC_011916.1|:16041-16041	16041	CCNA_00013	CC_0013	overlapping	0	1	0
Caulobacter_crescentus NA1000	Chrgi|221232939|ref|NC_011916.1|:16133-16133	16133	CCNA_00013	CC_0013	overlapping	0	13	0
Caulobacter_crescentus NA1000	Chrgi|221232939|ref|NC_011916.1|:16135-16135	16135	CCNA_00013	CC_0013	overlapping	0	15	0
Caulobacter_crescentus NA1000	Chrgi|221232939|ref|NC_011916.1|:16491-16491	16491	CCNA_00013	CC_0013	overlapping	0	0	1
Caulobacter_crescentus NA1000	Chrgi|221232939|ref|NC_011916.1|:16538-16538	16538	CCNA_00013	CC_0013	overlapping	0	3	0
Caulobacter_crescentus NA1000	Chrgi|221232939|ref|NC_011916.1|:16540-16540	16540	CCNA_00013	CC_0013	overlapping	0	2	0
Caulobacter_crescentus NA1000	Chrgi|221232939|ref|NC_011916.1|:17018-17018	17018	CCNA_00013	CC_0013	overlapping	0	9	5
Caulobacter_crescentus NA1000	Chrgi|221232939|ref|NC_011916.1|:17020-17020	17020	CCNA_00013	CC_0013	overlapping	0	15	0
Caulobacter_crescentus NA1000	Chrgi|221232939|ref|NC_011916.1|:17120-17120	17120	CCNA_00014	moaC	overlapping	0	119	0
Caulobacter_crescentus NA1000	Chrgi|221232939|ref|NC_011916.1|:17122-17122	17122	CCNA_00014	moaC	overlapping	0	131	0
Caulobacter_crescentus NA1000	Chrgi|221232939|ref|NC_011916.1|:17163-17163	17163	CCNA_00014	moaC	overlapping	0	1	0
Caulobacter_crescentus NA1000	Chrgi|221232939|ref|NC_011916.1|:17550-17550	17550	CCNA_00015	moaB	overlapping	0	0	1
Caulobacter_crescentus NA1000	Chrgi|221232939|ref|NC_011916.1|:17613-17613	17613	CCNA_00015	moaB	overlapping	0	1	0
Caulobacter_crescentus NA1000	Chrgi|221232939|ref|NC_011916.1|:17683-17683	17683	CCNA_00015	moaB	overlapping	0	112	11
Caulobacter_crescentus NA1000	Chrgi|221232939|ref|NC_011916.1|:17685-17685	17685	CCNA_00015	moaB	overlapping	0	107	6
Caulobacter_crescentus NA1000	Chrgi|221232939|ref|NC_011916.1|:17933-17933	17933	CCNA_00015	moaB	overlapping	0	18	0
Caulobacter_crescentus NA1000	Chrgi|221232939|ref|NC_011916.1|:17935-17935	17935	CCNA_00015	moaB	overlapping	0	12	0
Caulobacter_crescentus NA1000	Chrgi|221232939|ref|NC_011916.1|:18077-18077	18077	CCNA_00016	moaE	overlapping	0	8	0
Caulobacter_crescentus NA1000	Chrgi|221232939|ref|NC_011916.1|:18079-18079	18079	CCNA_00016	moaE	overlapping	0	4	0
Caulobacter_crescentus NA1000	Chrgi|221232939|ref|NC_011916.1|:18157-18157	18157	CCNA_00016	moaE	overlapping	0	89	0
Caulobacter_crescentus NA1000	Chrgi|221232939|ref|NC_011916.1|:18159-18159	18159	CCNA_00016	moaE	overlapping	0	88	0
Caulobacter_crescentus NA1000	Chrgi|221232939|ref|NC_011916.1|:18169-18169	18169	CCNA_00016	moaE	overlapping	0	29	0
Caulobacter_crescentus NA1000	Chrgi|221232939|ref|NC_011916.1|:18171-18171	18171	CCNA_00016	moaE	overlapping	0	41	0
Caulobacter_crescentus NA1000	Chrgi|221232939|ref|NC_011916.1|:18343-18343	18343	CCNA_00016	moaE	overlapping	0	5	0
Caulobacter_crescentus NA1000	Chrgi|221232939|ref|NC_011916.1|:18345-18345	18345	CCNA_00016	moaE	overlapping	0	8	0
Caulobacter_crescentus NA1000	Chrgi|221232939|ref|NC_011916.1|:18951-18951	18951	CCNA_00018	moaA	overlapping	0	0	13
Caulobacter_crescentus NA1000	Chrgi|221232939|ref|NC_011916.1|:19023-19023	19023	CCNA_00018	moaA	overlapping	0	278	44
Caulobacter_crescentus NA1000	Chrgi|221232939|ref|NC_011916.1|:19025-19025	19025	CCNA_00018	moaA	overlapping	0	402	35
Caulobacter_crescentus NA1000	Chrgi|221232939|ref|NC_011916.1|:19120-19120	19120	CCNA_00018	moaA	overlapping	0	1	0
Caulobacter_crescentus NA1000	Chrgi|221232939|ref|NC_011916.1|:19351-19351	19351	CCNA_00018	moaA	overlapping	0	11	0
Caulobacter_crescentus NA1000	Chrgi|221232939|ref|NC_011916.1|:19353-19353	19353	CCNA_00018	moaA	overlapping	0	15	0
Caulobacter_crescentus NA1000	Chrgi|221232939|ref|NC_011916.1|:19404-19404	19404	CCNA_00018	moaA	overlapping	0	16	46
Caulobacter_crescentus NA1000	Chrgi|221232939|ref|NC_011916.1|:19406-19406	19406	CCNA_00018	moaA	overlapping	0	16	66
Caulobacter_crescentus NA1000	Chrgi|221232939|ref|NC_011916.1|:19425-19425	19425	CCNA_00018	moaA	overlapping	0	5	0
Caulobacter_crescentus NA1000	Chrgi|221232939|ref|NC_011916.1|:19641-19641	19641	CCNA_00018	moaA	overlapping	0	67	0
Caulobacter_crescentus NA1000	Chrgi|221232939|ref|NC_011916.1|:19643-19643	19643	CCNA_00018	moaA	overlapping	0	86	0
Caulobacter_crescentus NA1000	Chrgi|221232939|ref|NC_011916.1|:19686-19686	19686	CCNA_00018	moaA	overlapping	0	187	30
Caulobacter_crescentus NA1000	Chrgi|221232939|ref|NC_011916.1|:19688-19688	19688	CCNA_00018	moaA	overlapping	0	147	39
Caulobacter_crescentus NA1000	Chrgi|221232939|ref|NC_011916.1|:19773-19773	19773	CCNA_00018	moaA	overlapping	0	82	0
Caulobacter_crescentus NA1000	Chrgi|221232939|ref|NC_011916.1|:19775-19775	19775	CCNA_00018	moaA	overlapping	0	55	0
Caulobacter_crescentus NA1000	Chrgi|221232939|ref|NC_011916.1|:19791-19791	19791	CCNA_00018	moaA	downstream	7	124	0
Caulobacter_crescentus NA1000	Chrgi|221232939|ref|NC_011916.1|:19793-19793	19793	CCNA_00018	moaA	downstream	9	114	0
Caulobacter_crescentus NA1000	Chrgi|221232939|ref|NC_011916.1|:19794-19794	19794	CCNA_00018	moaA	downstream	10	238	0
Caulobacter_crescentus NA1000	Chrgi|221232939|ref|NC_011916.1|:19796-19796	19796	CCNA_00018	moaA	downstream	12	128	0
Caulobacter_crescentus NA1000	Chrgi|221232939|ref|NC_011916.1|:19799-19799	19799	CCNA_00018	moaA	downstream	15	42	1
Caulobacter_crescentus NA1000	Chrgi|221232939|ref|NC_011916.1|:19801-19801	19801	CCNA_00019	CC_0019	downstream	14	21	0
Caulobacter_crescentus NA1000	Chrgi|221232939|ref|NC_011916.1|:19828-19828	19828	CCNA_00019	CC_0019	overlapping	0	10	0
Caulobacter_crescentus NA1000	Chrgi|221232939|ref|NC_011916.1|:19830-19830	19830	CCNA_00019	CC_0019	overlapping	0	3	0
Caulobacter_crescentus NA1000	Chrgi|221232939|ref|NC_011916.1|:20058-20058	20058	CCNA_00019	CC_0019	overlapping	0	22	217
Caulobacter_crescentus NA1000	Chrgi|221232939|ref|NC_011916.1|:20060-20060	20060	CCNA_00019	CC_0019	overlapping	0	24	299
Caulobacter_crescentus NA1000	Chrgi|221232939|ref|NC_011916.1|:20128-20128	20128	CCNA_00019	CC_0019	overlapping	0	1	0
Caulobacter_crescentus NA1000	Chrgi|221232939|ref|NC_011916.1|:20237-20237	20237	CCNA_00019	CC_0019	overlapping	0	298	11
Caulobacter_crescentus NA1000	Chrgi|221232939|ref|NC_011916.1|:20239-20239	20239	CCNA_00019	CC_0019	overlapping	0	403	8
Caulobacter_crescentus NA1000	Chrgi|221232939|ref|NC_011916.1|:20326-20326	20326	CCNA_00019	CC_0019	overlapping	0	2	0
Caulobacter_crescentus NA1000	Chrgi|221232939|ref|NC_011916.1|:20335-20335	20335	CCNA_00019	CC_0019	overlapping	0	5	0
Caulobacter_crescentus NA1000	Chrgi|221232939|ref|NC_011916.1|:20337-20337	20337	CCNA_00019	CC_0019	overlapping	0	2	0
Caulobacter_crescentus NA1000	Chrgi|221232939|ref|NC_011916.1|:20444-20444	20444	CCNA_00019	CC_0019	overlapping	0	125	1
Caulobacter_crescentus NA1000	Chrgi|221232939|ref|NC_011916.1|:20446-20446	20446	CCNA_00019	CC_0019	overlapping	0	102	0
Caulobacter_crescentus NA1000	Chrgi|221232939|ref|NC_011916.1|:20551-20551	20551	CCNA_00020	CC_0020	overlapping	0	0	6
Caulobacter_crescentus NA1000	Chrgi|221232939|ref|NC_011916.1|:20573-20573	20573	CCNA_00020	CC_0020	overlapping	0	30	0
Caulobacter_crescentus NA1000	Chrgi|221232939|ref|NC_011916.1|:20575-20575	20575	CCNA_00020	CC_0020	overlapping	0	28	0
Caulobacter_crescentus NA1000	Chrgi|221232939|ref|NC_011916.1|:20585-20585	20585	CCNA_00020	CC_0020	overlapping	0	0	1
Caulobacter_crescentus NA1000	Chrgi|221232939|ref|NC_011916.1|:20616-20616	20616	CCNA_00020	CC_0020	overlapping	0	18	0
Caulobacter_crescentus NA1000	Chrgi|221232939|ref|NC_011916.1|:20618-20618	20618	CCNA_00020	CC_0020	overlapping	0	15	0
Caulobacter_crescentus NA1000	Chrgi|221232939|ref|NC_011916.1|:20765-20765	20765	CCNA_03911	20665..20778	overlapping	0	55	0
Caulobacter_crescentus NA1000	Chrgi|221232939|ref|NC_011916.1|:20767-20767	20767	CCNA_03911	20665..20778	overlapping	0	76	0
Caulobacter_crescentus NA1000	Chrgi|221232939|ref|NC_011916.1|:20976-20976	20976	CCNA_00021	CC_0021	overlapping	0	4	0
Caulobacter_crescentus NA1000	Chrgi|221232939|ref|NC_011916.1|:20978-20978	20978	CCNA_00021	CC_0021	overlapping	0	8	0
Caulobacter_crescentus NA1000	Chrgi|221232939|ref|NC_011916.1|:21020-21020	21020	CCNA_00021	CC_0021	overlapping	0	2	0
Caulobacter_crescentus NA1000	Chrgi|221232939|ref|NC_011916.1|:21022-21022	21022	CCNA_00021	CC_0021	overlapping	0	2	0
Caulobacter_crescentus NA1000	Chrgi|221232939|ref|NC_011916.1|:21095-21095	21095	CCNA_00021	CC_0021	overlapping	0	33	35
Caulobacter_crescentus NA1000	Chrgi|221232939|ref|NC_011916.1|:21097-21097	21097	CCNA_00021	CC_0021	overlapping	0	53	53
Caulobacter_crescentus NA1000	Chrgi|221232939|ref|NC_011916.1|:21347-21347	21347	CCNA_00021	CC_0021	overlapping	0	109	0
Caulobacter_crescentus NA1000	Chrgi|221232939|ref|NC_011916.1|:21349-21349	21349	CCNA_00021	CC_0021	overlapping	0	137	0
Caulobacter_crescentus NA1000	Chrgi|221232939|ref|NC_011916.1|:21362-21362	21362	CCNA_00021	CC_0021	overlapping	0	2	0
Caulobacter_crescentus NA1000	Chrgi|221232939|ref|NC_011916.1|:21364-21364	21364	CCNA_00021	CC_0021	overlapping	0	5	0
Caulobacter_crescentus NA1000	Chrgi|221232939|ref|NC_011916.1|:21429-21429	21429	CCNA_00021	CC_0021	overlapping	0	6	0
Caulobacter_crescentus NA1000	Chrgi|221232939|ref|NC_011916.1|:21431-21431	21431	CCNA_00021	CC_0021	overlapping	0	11	0
Caulobacter_crescentus NA1000	Chrgi|221232939|ref|NC_011916.1|:21521-21521	21521	CCNA_00021	CC_0021	overlapping	0	57	0
Caulobacter_crescentus NA1000	Chrgi|221232939|ref|NC_011916.1|:21523-21523	21523	CCNA_00021	CC_0021	overlapping	0	65	0
Caulobacter_crescentus NA1000	Chrgi|221232939|ref|NC_011916.1|:21612-21612	21612	CCNA_00021	CC_0021	overlapping	0	27	14
Caulobacter_crescentus NA1000	Chrgi|221232939|ref|NC_011916.1|:21614-21614	21614	CCNA_00021	CC_0021	overlapping	0	29	7
Caulobacter_crescentus NA1000	Chrgi|221232939|ref|NC_011916.1|:21689-21689	21689	CCNA_00021	CC_0021	overlapping	0	45	0
Caulobacter_crescentus NA1000	Chrgi|221232939|ref|NC_011916.1|:21691-21691	21691	CCNA_00021	CC_0021	overlapping	0	55	0
Caulobacter_crescentus NA1000	Chrgi|221232939|ref|NC_011916.1|:21762-21762	21762	CCNA_00021	CC_0021	overlapping	0	1	0
Caulobacter_crescentus NA1000	Chrgi|221232939|ref|NC_011916.1|:21764-21764	21764	CCNA_00021	CC_0021	overlapping	0	3	0
Caulobacter_crescentus NA1000	Chrgi|221232939|ref|NC_011916.1|:21782-21782	21782	CCNA_00021	CC_0021	overlapping	0	62	0
Caulobacter_crescentus NA1000	Chrgi|221232939|ref|NC_011916.1|:21784-21784	21784	CCNA_00021	CC_0021	overlapping	0	39	0
Caulobacter_crescentus NA1000	Chrgi|221232939|ref|NC_011916.1|:21858-21858	21858	CCNA_00021	CC_0021	overlapping	0	2	1
Caulobacter_crescentus NA1000	Chrgi|221232939|ref|NC_011916.1|:21986-21986	21986	CCNA_00021	CC_0021	overlapping	0	49	0
Caulobacter_crescentus NA1000	Chrgi|221232939|ref|NC_011916.1|:21988-21988	21988	CCNA_00021	CC_0021	overlapping	0	52	0
Caulobacter_crescentus NA1000	Chrgi|221232939|ref|NC_011916.1|:21998-21998	21998	CCNA_00021	CC_0021	overlapping	0	128	43
Caulobacter_crescentus NA1000	Chrgi|221232939|ref|NC_011916.1|:22000-22000	22000	CCNA_00021	CC_0021	overlapping	0	163	50
Caulobacter_crescentus NA1000	Chrgi|221232939|ref|NC_011916.1|:22202-22202	22202	CCNA_00021	CC_0021	overlapping	0	286	0
Caulobacter_crescentus NA1000	Chrgi|221232939|ref|NC_011916.1|:22204-22204	22204	CCNA_00021	CC_0021	overlapping	0	334	0
Caulobacter_crescentus NA1000	Chrgi|221232939|ref|NC_011916.1|:22368-22368	22368	CCNA_00021	CC_0021	overlapping	0	47	0
Caulobacter_crescentus NA1000	Chrgi|221232939|ref|NC_011916.1|:22370-22370	22370	CCNA_00021	CC_0021	overlapping	0	297	4
Caulobacter_crescentus NA1000	Chrgi|221232939|ref|NC_011916.1|:22372-22372	22372	CCNA_00021	CC_0021	overlapping	0	219	7
Caulobacter_crescentus NA1000	Chrgi|221232939|ref|NC_011916.1|:22428-22428	22428	CCNA_00021	CC_0021	overlapping	0	0	5
Caulobacter_crescentus NA1000	Chrgi|221232939|ref|NC_011916.1|:22543-22543	22543	CCNA_00021	CC_0021	overlapping	0	83	0
Caulobacter_crescentus NA1000	Chrgi|221232939|ref|NC_011916.1|:22545-22545	22545	CCNA_00021	CC_0021	overlapping	0	95	0
Caulobacter_crescentus NA1000	Chrgi|221232939|ref|NC_011916.1|:22681-22681	22681	CCNA_00021	CC_0021	overlapping	0	8	0
Caulobacter_crescentus NA1000	Chrgi|221232939|ref|NC_011916.1|:22683-22683	22683	CCNA_00021	CC_0021	overlapping	0	24	0
Caulobacter_crescentus NA1000	Chrgi|221232939|ref|NC_011916.1|:22695-22695	22695	CCNA_00021	CC_0021	overlapping	0	56	6
Caulobacter_crescentus NA1000	Chrgi|221232939|ref|NC_011916.1|:22697-22697	22697	CCNA_00021	CC_0021	overlapping	0	56	5
Caulobacter_crescentus NA1000	Chrgi|221232939|ref|NC_011916.1|:22709-22709	22709	CCNA_00021	CC_0021	overlapping	0	48	61
Caulobacter_crescentus NA1000	Chrgi|221232939|ref|NC_011916.1|:22711-22711	22711	CCNA_00021	CC_0021	overlapping	0	37	59
Caulobacter_crescentus NA1000	Chrgi|221232939|ref|NC_011916.1|:22959-22959	22959	CCNA_00021	CC_0021	overlapping	0	121	0
Caulobacter_crescentus NA1000	Chrgi|221232939|ref|NC_011916.1|:22961-22961	22961	CCNA_00021	CC_0021	overlapping	0	113	0
Caulobacter_crescentus NA1000	Chrgi|221232939|ref|NC_011916.1|:23084-23084	23084	CCNA_00022	CC_0022	overlapping	0	1	0
Caulobacter_crescentus NA1000	Chrgi|221232939|ref|NC_011916.1|:23147-23147	23147	CCNA_00022	CC_0022	overlapping	0	35	0
Caulobacter_crescentus NA1000	Chrgi|221232939|ref|NC_011916.1|:23149-23149	23149	CCNA_00022	CC_0022	overlapping	0	43	0
Caulobacter_crescentus NA1000	Chrgi|221232939|ref|NC_011916.1|:23155-23155	23155	CCNA_00022	CC_0022	overlapping	0	6	0
Caulobacter_crescentus NA1000	Chrgi|221232939|ref|NC_011916.1|:23157-23157	23157	CCNA_00022	CC_0022	overlapping	0	22	0
Caulobacter_crescentus NA1000	Chrgi|221232939|ref|NC_011916.1|:23174-23174	23174	CCNA_00022	CC_0022	overlapping	0	5	0
Caulobacter_crescentus NA1000	Chrgi|221232939|ref|NC_011916.1|:23249-23249	23249	CCNA_00022	CC_0022	overlapping	0	161	0
Caulobacter_crescentus NA1000	Chrgi|221232939|ref|NC_011916.1|:23251-23251	23251	CCNA_00022	CC_0022	overlapping	0	190	0
Caulobacter_crescentus NA1000	Chrgi|221232939|ref|NC_011916.1|:23310-23310	23310	CCNA_00022	CC_0022	overlapping	0	0	9
Caulobacter_crescentus NA1000	Chrgi|221232939|ref|NC_011916.1|:23408-23408	23408	CCNA_00022	CC_0022	overlapping	0	76	0
Caulobacter_crescentus NA1000	Chrgi|221232939|ref|NC_011916.1|:23410-23410	23410	CCNA_00022	CC_0022	overlapping	0	60	0
Caulobacter_crescentus NA1000	Chrgi|221232939|ref|NC_011916.1|:23540-23540	23540	CCNA_00022	CC_0022	overlapping	0	13	0
Caulobacter_crescentus NA1000	Chrgi|221232939|ref|NC_011916.1|:23542-23542	23542	CCNA_00022	CC_0022	overlapping	0	14	0
Caulobacter_crescentus NA1000	Chrgi|221232939|ref|NC_011916.1|:23611-23611	23611	CCNA_00022	CC_0022	downstream	52	107	0
Caulobacter_crescentus NA1000	Chrgi|221232939|ref|NC_011916.1|:23613-23613	23613	CCNA_00022	CC_0022	downstream	54	78	1
Caulobacter_crescentus NA1000	Chrgi|221232939|ref|NC_011916.1|:23726-23726	23726	CCNA_00023	CC_0023	downstream	16	56	0
Caulobacter_crescentus NA1000	Chrgi|221232939|ref|NC_011916.1|:23728-23728	23728	CCNA_00023	CC_0023	downstream	14	76	0
Caulobacter_crescentus NA1000	Chrgi|221232939|ref|NC_011916.1|:23767-23767	23767	CCNA_00023	CC_0023	overlapping	0	36	0
Caulobacter_crescentus NA1000	Chrgi|221232939|ref|NC_011916.1|:23769-23769	23769	CCNA_00023	CC_0023	overlapping	0	14	0
Caulobacter_crescentus NA1000	Chrgi|221232939|ref|NC_011916.1|:23790-23790	23790	CCNA_00023	CC_0023	overlapping	0	6	0
Caulobacter_crescentus NA1000	Chrgi|221232939|ref|NC_011916.1|:23792-23792	23792	CCNA_00023	CC_0023	overlapping	0	2	0
Caulobacter_crescentus NA1000	Chrgi|221232939|ref|NC_011916.1|:23855-23855	23855	CCNA_00023	CC_0023	overlapping	0	33	0
Caulobacter_crescentus NA1000	Chrgi|221232939|ref|NC_011916.1|:23857-23857	23857	CCNA_00023	CC_0023	overlapping	0	15	0
Caulobacter_crescentus NA1000	Chrgi|221232939|ref|NC_011916.1|:23891-23891	23891	CCNA_00023	CC_0023	overlapping	0	18	0
Caulobacter_crescentus NA1000	Chrgi|221232939|ref|NC_011916.1|:23893-23893	23893	CCNA_00023	CC_0023	overlapping	0	13	3
Caulobacter_crescentus NA1000	Chrgi|221232939|ref|NC_011916.1|:23978-23978	23978	CCNA_00023	CC_0023	overlapping	0	19	0
Caulobacter_crescentus NA1000	Chrgi|221232939|ref|NC_011916.1|:23980-23980	23980	CCNA_00023	CC_0023	overlapping	0	64	0
Caulobacter_crescentus NA1000	Chrgi|221232939|ref|NC_011916.1|:24027-24027	24027	CCNA_00023	CC_0023	overlapping	0	22	2
Caulobacter_crescentus NA1000	Chrgi|221232939|ref|NC_011916.1|:24050-24050	24050	CCNA_00023	CC_0023	overlapping	0	42	45
Caulobacter_crescentus NA1000	Chrgi|221232939|ref|NC_011916.1|:24052-24052	24052	CCNA_00023	CC_0023	overlapping	0	32	39
Caulobacter_crescentus NA1000	Chrgi|221232939|ref|NC_011916.1|:24071-24071	24071	CCNA_00023	CC_0023	overlapping	0	112	0
Caulobacter_crescentus NA1000	Chrgi|221232939|ref|NC_011916.1|:24073-24073	24073	CCNA_00023	CC_0023	overlapping	0	95	0
Caulobacter_crescentus NA1000	Chrgi|221232939|ref|NC_011916.1|:24228-24228	24228	CCNA_00024	CC_0024	overlapping	0	11	0
Caulobacter_crescentus NA1000	Chrgi|221232939|ref|NC_011916.1|:24230-24230	24230	CCNA_00024	CC_0024	overlapping	0	20	0
Caulobacter_crescentus NA1000	Chrgi|221232939|ref|NC_011916.1|:24243-24243	24243	CCNA_00024	CC_0024	overlapping	0	135	21
Caulobacter_crescentus NA1000	Chrgi|221232939|ref|NC_011916.1|:24245-24245	24245	CCNA_00024	CC_0024	overlapping	0	106	15
Caulobacter_crescentus NA1000	Chrgi|221232939|ref|NC_011916.1|:24247-24247	24247	CCNA_00024	CC_0024	overlapping	0	17	0
Caulobacter_crescentus NA1000	Chrgi|221232939|ref|NC_011916.1|:24371-24371	24371	CCNA_00024	CC_0024	overlapping	0	33	8
Caulobacter_crescentus NA1000	Chrgi|221232939|ref|NC_011916.1|:24373-24373	24373	CCNA_00024	CC_0024	overlapping	0	21	4
Caulobacter_crescentus NA1000	Chrgi|221232939|ref|NC_011916.1|:24991-24991	24991	CCNA_00025	CC_0025	overlapping	0	45	0
Caulobacter_crescentus NA1000	Chrgi|221232939|ref|NC_011916.1|:24993-24993	24993	CCNA_00025	CC_0025	overlapping	0	62	0
Caulobacter_crescentus NA1000	Chrgi|221232939|ref|NC_011916.1|:25069-25069	25069	CCNA_00025	CC_0025	overlapping	0	4	0
Caulobacter_crescentus NA1000	Chrgi|221232939|ref|NC_011916.1|:25071-25071	25071	CCNA_00025	CC_0025	overlapping	0	6	0
Caulobacter_crescentus NA1000	Chrgi|221232939|ref|NC_011916.1|:25084-25084	25084	CCNA_00025	CC_0025	overlapping	0	423	0
Caulobacter_crescentus NA1000	Chrgi|221232939|ref|NC_011916.1|:25086-25086	25086	CCNA_00025	CC_0025	overlapping	0	379	2
Caulobacter_crescentus NA1000	Chrgi|221232939|ref|NC_011916.1|:25162-25162	25162	CCNA_00025	CC_0025	overlapping	0	50	0
Caulobacter_crescentus NA1000	Chrgi|221232939|ref|NC_011916.1|:25164-25164	25164	CCNA_00025	CC_0025	overlapping	0	31	0
Caulobacter_crescentus NA1000	Chrgi|221232939|ref|NC_011916.1|:25181-25181	25181	CCNA_00025	CC_0025	overlapping	0	127	12
Caulobacter_crescentus NA1000	Chrgi|221232939|ref|NC_011916.1|:25183-25183	25183	CCNA_00025	CC_0025	overlapping	0	239	21
Caulobacter_crescentus NA1000	Chrgi|221232939|ref|NC_011916.1|:25185-25185	25185	CCNA_00025	CC_0025	overlapping	0	76	0
Caulobacter_crescentus NA1000	Chrgi|221232939|ref|NC_011916.1|:25480-25480	25480	CCNA_00025	CC_0025	overlapping	0	64	231
Caulobacter_crescentus NA1000	Chrgi|221232939|ref|NC_011916.1|:25482-25482	25482	CCNA_00025	CC_0025	overlapping	0	48	281
Caulobacter_crescentus NA1000	Chrgi|221232939|ref|NC_011916.1|:25647-25647	25647	CCNA_00025	CC_0025	overlapping	0	0	1
Caulobacter_crescentus NA1000	Chrgi|221232939|ref|NC_011916.1|:25669-25669	25669	CCNA_00025	CC_0025	overlapping	0	81	0
Caulobacter_crescentus NA1000	Chrgi|221232939|ref|NC_011916.1|:25671-25671	25671	CCNA_00025	CC_0025	overlapping	0	94	0
Caulobacter_crescentus NA1000	Chrgi|221232939|ref|NC_011916.1|:25750-25750	25750	CCNA_00025	CC_0025	overlapping	0	91	0
Caulobacter_crescentus NA1000	Chrgi|221232939|ref|NC_011916.1|:25752-25752	25752	CCNA_00025	CC_0025	overlapping	0	202	0
Caulobacter_crescentus NA1000	Chrgi|221232939|ref|NC_011916.1|:25784-25784	25784	CCNA_00025	CC_0025	overlapping	0	220	67
Caulobacter_crescentus NA1000	Chrgi|221232939|ref|NC_011916.1|:25786-25786	25786	CCNA_00025	CC_0025	overlapping	0	294	81
Caulobacter_crescentus NA1000	Chrgi|221232939|ref|NC_011916.1|:25831-25831	25831	CCNA_00025	CC_0025	overlapping	0	1	0
Caulobacter_crescentus NA1000	Chrgi|221232939|ref|NC_011916.1|:25843-25843	25843	CCNA_00025	CC_0025	overlapping	0	109	0
Caulobacter_crescentus NA1000	Chrgi|221232939|ref|NC_011916.1|:25845-25845	25845	CCNA_00025	CC_0025	overlapping	0	167	0
Caulobacter_crescentus NA1000	Chrgi|221232939|ref|NC_011916.1|:25858-25858	25858	CCNA_00025	CC_0025	overlapping	0	64	0
Caulobacter_crescentus NA1000	Chrgi|221232939|ref|NC_011916.1|:25860-25860	25860	CCNA_00025	CC_0025	overlapping	0	71	0
Caulobacter_crescentus NA1000	Chrgi|221232939|ref|NC_011916.1|:25945-25945	25945	CCNA_00025	CC_0025	overlapping	0	14	0
Caulobacter_crescentus NA1000	Chrgi|221232939|ref|NC_011916.1|:25947-25947	25947	CCNA_00025	CC_0025	overlapping	0	16	0
Caulobacter_crescentus NA1000	Chrgi|221232939|ref|NC_011916.1|:26101-26101	26101	CCNA_00025	CC_0025	overlapping	0	269	23
Caulobacter_crescentus NA1000	Chrgi|221232939|ref|NC_011916.1|:26103-26103	26103	CCNA_00025	CC_0025	overlapping	0	309	45
Caulobacter_crescentus NA1000	Chrgi|221232939|ref|NC_011916.1|:26201-26201	26201	CCNA_00025	CC_0025	overlapping	0	65	0
Caulobacter_crescentus NA1000	Chrgi|221232939|ref|NC_011916.1|:26203-26203	26203	CCNA_00025	CC_0025	overlapping	0	39	0
Caulobacter_crescentus NA1000	Chrgi|221232939|ref|NC_011916.1|:26227-26227	26227	CCNA_00025	CC_0025	overlapping	0	228	0
Caulobacter_crescentus NA1000	Chrgi|221232939|ref|NC_011916.1|:26229-26229	26229	CCNA_00025	CC_0025	overlapping	0	237	0
Caulobacter_crescentus NA1000	Chrgi|221232939|ref|NC_011916.1|:26245-26245	26245	CCNA_00025	CC_0025	overlapping	0	20	0
Caulobacter_crescentus NA1000	Chrgi|221232939|ref|NC_011916.1|:26247-26247	26247	CCNA_00025	CC_0025	overlapping	0	39	0
Caulobacter_crescentus NA1000	Chrgi|221232939|ref|NC_011916.1|:26323-26323	26323	CCNA_00025	CC_0025	overlapping	0	131	22
Caulobacter_crescentus NA1000	Chrgi|221232939|ref|NC_011916.1|:26325-26325	26325	CCNA_00025	CC_0025	overlapping	0	89	10
Caulobacter_crescentus NA1000	Chrgi|221232939|ref|NC_011916.1|:26483-26483	26483	CCNA_00025	CC_0025	overlapping	0	19	0
Caulobacter_crescentus NA1000	Chrgi|221232939|ref|NC_011916.1|:26485-26485	26485	CCNA_00025	CC_0025	overlapping	0	160	134
Caulobacter_crescentus NA1000	Chrgi|221232939|ref|NC_011916.1|:26487-26487	26487	CCNA_00025	CC_0025	overlapping	0	123	118
Caulobacter_crescentus NA1000	Chrgi|221232939|ref|NC_011916.1|:26563-26563	26563	CCNA_00025	CC_0025	overlapping	0	22	0
Caulobacter_crescentus NA1000	Chrgi|221232939|ref|NC_011916.1|:26565-26565	26565	CCNA_00025	CC_0025	overlapping	0	22	0
Caulobacter_crescentus NA1000	Chrgi|221232939|ref|NC_011916.1|:26644-26644	26644	CCNA_00025	CC_0025	downstream	1	1	0
Caulobacter_crescentus NA1000	Chrgi|221232939|ref|NC_011916.1|:26670-26670	26670	CCNA_00025	CC_0025	downstream	27	24	0
Caulobacter_crescentus NA1000	Chrgi|221232939|ref|NC_011916.1|:26672-26672	26672	CCNA_00025	CC_0025	downstream	29	29	0
Caulobacter_crescentus NA1000	Chrgi|221232939|ref|NC_011916.1|:26703-26703	26703	CCNA_00026	CC_0026	overlapping	0	3	0
Caulobacter_crescentus NA1000	Chrgi|221232939|ref|NC_011916.1|:27373-27373	27373	CCNA_00026	CC_0026	overlapping	0	51	0
Caulobacter_crescentus NA1000	Chrgi|221232939|ref|NC_011916.1|:27375-27375	27375	CCNA_00026	CC_0026	overlapping	0	43	0
Caulobacter_crescentus NA1000	Chrgi|221232939|ref|NC_011916.1|:27600-27600	27600	CCNA_00026	CC_0026	overlapping	0	33	0
Caulobacter_crescentus NA1000	Chrgi|221232939|ref|NC_011916.1|:27602-27602	27602	CCNA_00026	CC_0026	overlapping	0	21	0
Caulobacter_crescentus NA1000	Chrgi|221232939|ref|NC_011916.1|:27647-27647	27647	CCNA_00026	CC_0026	overlapping	0	42	3
Caulobacter_crescentus NA1000	Chrgi|221232939|ref|NC_011916.1|:27649-27649	27649	CCNA_00026	CC_0026	overlapping	0	80	0
Caulobacter_crescentus NA1000	Chrgi|221232939|ref|NC_011916.1|:27800-27800	27800	CCNA_00026	CC_0026	overlapping	0	114	0
Caulobacter_crescentus NA1000	Chrgi|221232939|ref|NC_011916.1|:27802-27802	27802	CCNA_00026	CC_0026	overlapping	0	137	0
Caulobacter_crescentus NA1000	Chrgi|221232939|ref|NC_011916.1|:27891-27891	27891	CCNA_00026	CC_0026	overlapping	0	203	26
Caulobacter_crescentus NA1000	Chrgi|221232939|ref|NC_011916.1|:27893-27893	27893	CCNA_00026	CC_0026	overlapping	0	189	29
Caulobacter_crescentus NA1000	Chrgi|221232939|ref|NC_011916.1|:27985-27985	27985	CCNA_00026	CC_0026	overlapping	0	0	2
Caulobacter_crescentus NA1000	Chrgi|221232939|ref|NC_011916.1|:28019-28019	28019	CCNA_00026	CC_0026	overlapping	0	14	94
Caulobacter_crescentus NA1000	Chrgi|221232939|ref|NC_011916.1|:28021-28021	28021	CCNA_00026	CC_0026	overlapping	0	19	66
Caulobacter_crescentus NA1000	Chrgi|221232939|ref|NC_011916.1|:28057-28057	28057	CCNA_00026	CC_0026	overlapping	0	7	0
Caulobacter_crescentus NA1000	Chrgi|221232939|ref|NC_011916.1|:28059-28059	28059	CCNA_00026	CC_0026	overlapping	0	7	0
Caulobacter_crescentus NA1000	Chrgi|221232939|ref|NC_011916.1|:28095-28095	28095	CCNA_00026	CC_0026	overlapping	0	0	2
Caulobacter_crescentus NA1000	Chrgi|221232939|ref|NC_011916.1|:28117-28117	28117	CCNA_00026	CC_0026	overlapping	0	17	0
Caulobacter_crescentus NA1000	Chrgi|221232939|ref|NC_011916.1|:28119-28119	28119	CCNA_00026	CC_0026	overlapping	0	37	0
Caulobacter_crescentus NA1000	Chrgi|221232939|ref|NC_011916.1|:28192-28192	28192	CCNA_00026	CC_0026	overlapping	0	37	0
Caulobacter_crescentus NA1000	Chrgi|221232939|ref|NC_011916.1|:28194-28194	28194	CCNA_00026	CC_0026	overlapping	0	59	0
Caulobacter_crescentus NA1000	Chrgi|221232939|ref|NC_011916.1|:28289-28289	28289	CCNA_00026	CC_0026	overlapping	0	53	0
Caulobacter_crescentus NA1000	Chrgi|221232939|ref|NC_011916.1|:28291-28291	28291	CCNA_00026	CC_0026	overlapping	0	689	723
Caulobacter_crescentus NA1000	Chrgi|221232939|ref|NC_011916.1|:28293-28293	28293	CCNA_00026	CC_0026	overlapping	0	557	518
Caulobacter_crescentus NA1000	Chrgi|221232939|ref|NC_011916.1|:28378-28378	28378	CCNA_00026	CC_0026	overlapping	0	121	0
Caulobacter_crescentus NA1000	Chrgi|221232939|ref|NC_011916.1|:28380-28380	28380	CCNA_00026	CC_0026	overlapping	0	72	0
Caulobacter_crescentus NA1000	Chrgi|221232939|ref|NC_011916.1|:28391-28391	28391	CCNA_00026	CC_0026	overlapping	0	0	1
Caulobacter_crescentus NA1000	Chrgi|221232939|ref|NC_011916.1|:28561-28561	28561	CCNA_00026	CC_0026	overlapping	0	118	0
Caulobacter_crescentus NA1000	Chrgi|221232939|ref|NC_011916.1|:28563-28563	28563	CCNA_00026	CC_0026	overlapping	0	131	0
Caulobacter_crescentus NA1000	Chrgi|221232939|ref|NC_011916.1|:28711-28711	28711	CCNA_00026	CC_0026	overlapping	0	81	0
Caulobacter_crescentus NA1000	Chrgi|221232939|ref|NC_011916.1|:28713-28713	28713	CCNA_00026	CC_0026	overlapping	0	125	0
Caulobacter_crescentus NA1000	Chrgi|221232939|ref|NC_011916.1|:28759-28759	28759	CCNA_00026	CC_0026	overlapping	0	24	0
Caulobacter_crescentus NA1000	Chrgi|221232939|ref|NC_011916.1|:28761-28761	28761	CCNA_00026	CC_0026	overlapping	0	29	0
Caulobacter_crescentus NA1000	Chrgi|221232939|ref|NC_011916.1|:28939-28939	28939	CCNA_00026	CC_0026	overlapping	0	98	3
Caulobacter_crescentus NA1000	Chrgi|221232939|ref|NC_011916.1|:28941-28941	28941	CCNA_00026	CC_0026	overlapping	0	83	2
Caulobacter_crescentus NA1000	Chrgi|221232939|ref|NC_011916.1|:29033-29033	29033	CCNA_00026	CC_0026	overlapping	0	84	0
Caulobacter_crescentus NA1000	Chrgi|221232939|ref|NC_011916.1|:29035-29035	29035	CCNA_00026	CC_0026	overlapping	0	93	0
Caulobacter_crescentus NA1000	Chrgi|221232939|ref|NC_011916.1|:29168-29168	29168	CCNA_00026	CC_0026	overlapping	0	6	0
Caulobacter_crescentus NA1000	Chrgi|221232939|ref|NC_011916.1|:29170-29170	29170	CCNA_00026	CC_0026	overlapping	0	9	0
Caulobacter_crescentus NA1000	Chrgi|221232939|ref|NC_011916.1|:29306-29306	29306	CCNA_00026	CC_0026	overlapping	0	0	2
Caulobacter_crescentus NA1000	Chrgi|221232939|ref|NC_011916.1|:29307-29307	29307	CCNA_00026	CC_0026	overlapping	0	289	1662
Caulobacter_crescentus NA1000	Chrgi|221232939|ref|NC_011916.1|:29308-29308	29308	CCNA_00026	CC_0026	overlapping	0	0	1
Caulobacter_crescentus NA1000	Chrgi|221232939|ref|NC_011916.1|:29443-29443	29443	CCNA_00026	CC_0026	downstream	40	14	0
Caulobacter_crescentus NA1000	Chrgi|221232939|ref|NC_011916.1|:29445-29445	29445	CCNA_00026	CC_0026	downstream	42	24	0
Caulobacter_crescentus NA1000	Chrgi|221232939|ref|NC_011916.1|:29449-29449	29449	CCNA_00026	CC_0026	downstream	46	39	0
Caulobacter_crescentus NA1000	Chrgi|221232939|ref|NC_011916.1|:29451-29451	29451	CCNA_00026	CC_0026	downstream	48	37	0
Caulobacter_crescentus NA1000	Chrgi|221232939|ref|NC_011916.1|:29465-29465	29465	CCNA_00027	CC_0027	upstream	37	9	0
Caulobacter_crescentus NA1000	Chrgi|221232939|ref|NC_011916.1|:29467-29467	29467	CCNA_00027	CC_0027	upstream	35	17	0
Caulobacter_crescentus NA1000	Chrgi|221232939|ref|NC_011916.1|:29502-29502	29502	CCNA_00027	CC_0027	overlapping	0	10	0
Caulobacter_crescentus NA1000	Chrgi|221232939|ref|NC_011916.1|:29504-29504	29504	CCNA_00027	CC_0027	overlapping	0	16	0
Caulobacter_crescentus NA1000	Chrgi|221232939|ref|NC_011916.1|:29535-29535	29535	CCNA_00027	CC_0027	overlapping	0	70	2
Caulobacter_crescentus NA1000	Chrgi|221232939|ref|NC_011916.1|:29537-29537	29537	CCNA_00027	CC_0027	overlapping	0	72	5
Caulobacter_crescentus NA1000	Chrgi|221232939|ref|NC_011916.1|:29727-29727	29727	CCNA_00027	CC_0027	overlapping	0	20	0
Caulobacter_crescentus NA1000	Chrgi|221232939|ref|NC_011916.1|:29729-29729	29729	CCNA_00027	CC_0027	overlapping	0	32	0
Caulobacter_crescentus NA1000	Chrgi|221232939|ref|NC_011916.1|:29772-29772	29772	CCNA_00027	CC_0027	overlapping	0	82	0
Caulobacter_crescentus NA1000	Chrgi|221232939|ref|NC_011916.1|:29774-29774	29774	CCNA_00027	CC_0027	overlapping	0	90	0
Caulobacter_crescentus NA1000	Chrgi|221232939|ref|NC_011916.1|:29805-29805	29805	CCNA_00027	CC_0027	overlapping	0	196	2
Caulobacter_crescentus NA1000	Chrgi|221232939|ref|NC_011916.1|:29807-29807	29807	CCNA_00027	CC_0027	overlapping	0	146	0
Caulobacter_crescentus NA1000	Chrgi|221232939|ref|NC_011916.1|:29871-29871	29871	CCNA_00027	CC_0027	overlapping	0	0	6
Caulobacter_crescentus NA1000	Chrgi|221232939|ref|NC_011916.1|:29925-29925	29925	CCNA_00027	CC_0027	overlapping	0	3	0
Caulobacter_crescentus NA1000	Chrgi|221232939|ref|NC_011916.1|:29927-29927	29927	CCNA_00027	CC_0027	overlapping	0	9	0
Caulobacter_crescentus NA1000	Chrgi|221232939|ref|NC_011916.1|:29934-29934	29934	CCNA_00027	CC_0027	overlapping	0	2	0
Caulobacter_crescentus NA1000	Chrgi|221232939|ref|NC_011916.1|:29936-29936	29936	CCNA_00027	CC_0027	overlapping	0	5	0
Caulobacter_crescentus NA1000	Chrgi|221232939|ref|NC_011916.1|:30213-30213	30213	CCNA_00027	CC_0027	downstream	22	1	0
Caulobacter_crescentus NA1000	Chrgi|221232939|ref|NC_011916.1|:30215-30215	30215	CCNA_00027	CC_0027	downstream	24	5	0
Caulobacter_crescentus NA1000	Chrgi|221232939|ref|NC_011916.1|:30324-30324	30324	CCNA_00028	CC_0028	upstream	13	9	0
Caulobacter_crescentus NA1000	Chrgi|221232939|ref|NC_011916.1|:30326-30326	30326	CCNA_00028	CC_0028	upstream	11	34	0
Caulobacter_crescentus NA1000	Chrgi|221232939|ref|NC_011916.1|:30340-30340	30340	CCNA_00028	CC_0028	overlapping	0	337	46
Caulobacter_crescentus NA1000	Chrgi|221232939|ref|NC_011916.1|:30342-30342	30342	CCNA_00028	CC_0028	overlapping	0	257	43
Caulobacter_crescentus NA1000	Chrgi|221232939|ref|NC_011916.1|:30357-30357	30357	CCNA_00028	CC_0028	overlapping	0	39	0
Caulobacter_crescentus NA1000	Chrgi|221232939|ref|NC_011916.1|:30359-30359	30359	CCNA_00028	CC_0028	overlapping	0	40	0
Caulobacter_crescentus NA1000	Chrgi|221232939|ref|NC_011916.1|:30416-30416	30416	CCNA_00028	CC_0028	overlapping	0	22	0
Caulobacter_crescentus NA1000	Chrgi|221232939|ref|NC_011916.1|:30418-30418	30418	CCNA_00028	CC_0028	overlapping	0	315	51
Caulobacter_crescentus NA1000	Chrgi|221232939|ref|NC_011916.1|:30420-30420	30420	CCNA_00028	CC_0028	overlapping	0	265	84
Caulobacter_crescentus NA1000	Chrgi|221232939|ref|NC_011916.1|:30496-30496	30496	CCNA_00028	CC_0028	overlapping	0	54	0
Caulobacter_crescentus NA1000	Chrgi|221232939|ref|NC_011916.1|:30498-30498	30498	CCNA_00028	CC_0028	overlapping	0	25	0
Caulobacter_crescentus NA1000	Chrgi|221232939|ref|NC_011916.1|:30505-30505	30505	CCNA_00028	CC_0028	overlapping	0	50	0
Caulobacter_crescentus NA1000	Chrgi|221232939|ref|NC_011916.1|:30507-30507	30507	CCNA_00028	CC_0028	overlapping	0	22	0
Caulobacter_crescentus NA1000	Chrgi|221232939|ref|NC_011916.1|:30517-30517	30517	CCNA_00028	CC_0028	overlapping	0	179	0
Caulobacter_crescentus NA1000	Chrgi|221232939|ref|NC_011916.1|:30519-30519	30519	CCNA_00028	CC_0028	overlapping	0	172	0
Caulobacter_crescentus NA1000	Chrgi|221232939|ref|NC_011916.1|:30580-30580	30580	CCNA_00028	CC_0028	overlapping	0	42	4
Caulobacter_crescentus NA1000	Chrgi|221232939|ref|NC_011916.1|:30582-30582	30582	CCNA_00028	CC_0028	overlapping	0	62	0
Caulobacter_crescentus NA1000	Chrgi|221232939|ref|NC_011916.1|:30619-30619	30619	CCNA_00028	CC_0028	overlapping	0	95	0
Caulobacter_crescentus NA1000	Chrgi|221232939|ref|NC_011916.1|:30621-30621	30621	CCNA_00028	CC_0028	overlapping	0	117	0
Caulobacter_crescentus NA1000	Chrgi|221232939|ref|NC_011916.1|:30686-30686	30686	CCNA_00028	CC_0028	overlapping	0	50	0
Caulobacter_crescentus NA1000	Chrgi|221232939|ref|NC_011916.1|:30688-30688	30688	CCNA_00028	CC_0028	overlapping	0	120	0
Caulobacter_crescentus NA1000	Chrgi|221232939|ref|NC_011916.1|:30690-30690	30690	CCNA_00028	CC_0028	overlapping	0	96	0
Caulobacter_crescentus NA1000	Chrgi|221232939|ref|NC_011916.1|:30718-30718	30718	CCNA_00028	CC_0028	overlapping	0	752	195
Caulobacter_crescentus NA1000	Chrgi|221232939|ref|NC_011916.1|:30720-30720	30720	CCNA_00028	CC_0028	overlapping	0	777	202
Caulobacter_crescentus NA1000	Chrgi|221232939|ref|NC_011916.1|:30724-30724	30724	CCNA_00028	CC_0028	overlapping	0	3	2
Caulobacter_crescentus NA1000	Chrgi|221232939|ref|NC_011916.1|:30726-30726	30726	CCNA_00028	CC_0028	overlapping	0	6	0
Caulobacter_crescentus NA1000	Chrgi|221232939|ref|NC_011916.1|:30811-30811	30811	CCNA_00028	CC_0028	overlapping	0	73	0
Caulobacter_crescentus NA1000	Chrgi|221232939|ref|NC_011916.1|:30813-30813	30813	CCNA_00028	CC_0028	overlapping	0	59	0
Caulobacter_crescentus NA1000	Chrgi|221232939|ref|NC_011916.1|:31033-31033	31033	CCNA_00028	CC_0028	overlapping	0	77	2
Caulobacter_crescentus NA1000	Chrgi|221232939|ref|NC_011916.1|:31035-31035	31035	CCNA_00028	CC_0028	overlapping	0	77	20
Caulobacter_crescentus NA1000	Chrgi|221232939|ref|NC_011916.1|:31042-31042	31042	CCNA_00028	CC_0028	overlapping	0	440	158
Caulobacter_crescentus NA1000	Chrgi|221232939|ref|NC_011916.1|:31044-31044	31044	CCNA_00028	CC_0028	overlapping	0	354	200
Caulobacter_crescentus NA1000	Chrgi|221232939|ref|NC_011916.1|:31069-31069	31069	CCNA_00028	CC_0028	overlapping	0	121	123
Caulobacter_crescentus NA1000	Chrgi|221232939|ref|NC_011916.1|:31071-31071	31071	CCNA_00028	CC_0028	overlapping	0	155	96
Caulobacter_crescentus NA1000	Chrgi|221232939|ref|NC_011916.1|:31087-31087	31087	CCNA_00028	CC_0028	overlapping	0	184	0
Caulobacter_crescentus NA1000	Chrgi|221232939|ref|NC_011916.1|:31089-31089	31089	CCNA_00028	CC_0028	overlapping	0	146	2
Caulobacter_crescentus NA1000	Chrgi|221232939|ref|NC_011916.1|:31123-31123	31123	CCNA_00028	CC_0028	overlapping	0	150	0
Caulobacter_crescentus NA1000	Chrgi|221232939|ref|NC_011916.1|:31125-31125	31125	CCNA_00028	CC_0028	overlapping	0	146	0
Caulobacter_crescentus NA1000	Chrgi|221232939|ref|NC_011916.1|:31186-31186	31186	CCNA_00028	CC_0028	overlapping	0	4	0
Caulobacter_crescentus NA1000	Chrgi|221232939|ref|NC_011916.1|:31188-31188	31188	CCNA_00028	CC_0028	overlapping	0	3	0
Caulobacter_crescentus NA1000	Chrgi|221232939|ref|NC_011916.1|:31252-31252	31252	CCNA_00028	CC_0028	overlapping	0	51	12
Caulobacter_crescentus NA1000	Chrgi|221232939|ref|NC_011916.1|:31254-31254	31254	CCNA_00028	CC_0028	overlapping	0	81	0
Caulobacter_crescentus NA1000	Chrgi|221232939|ref|NC_011916.1|:31336-31336	31336	CCNA_00028	CC_0028	overlapping	0	93	0
Caulobacter_crescentus NA1000	Chrgi|221232939|ref|NC_011916.1|:31338-31338	31338	CCNA_00028	CC_0028	overlapping	0	85	0
Caulobacter_crescentus NA1000	Chrgi|221232939|ref|NC_011916.1|:31435-31435	31435	CCNA_00028	CC_0028	overlapping	0	103	0
Caulobacter_crescentus NA1000	Chrgi|221232939|ref|NC_011916.1|:31437-31437	31437	CCNA_00028	CC_0028	overlapping	0	90	0
Caulobacter_crescentus NA1000	Chrgi|221232939|ref|NC_011916.1|:31642-31642	31642	CCNA_00028	CC_0028	overlapping	0	216	0
Caulobacter_crescentus NA1000	Chrgi|221232939|ref|NC_011916.1|:31644-31644	31644	CCNA_00028	CC_0028	overlapping	0	230	0
Caulobacter_crescentus NA1000	Chrgi|221232939|ref|NC_011916.1|:31663-31663	31663	CCNA_00028	CC_0028	overlapping	0	46	308
Caulobacter_crescentus NA1000	Chrgi|221232939|ref|NC_011916.1|:31665-31665	31665	CCNA_00028	CC_0028	overlapping	0	31	371
Caulobacter_crescentus NA1000	Chrgi|221232939|ref|NC_011916.1|:31747-31747	31747	CCNA_00028	CC_0028	overlapping	0	9	0
Caulobacter_crescentus NA1000	Chrgi|221232939|ref|NC_011916.1|:31749-31749	31749	CCNA_00028	CC_0028	overlapping	0	9	0
Caulobacter_crescentus NA1000	Chrgi|221232939|ref|NC_011916.1|:31768-31768	31768	CCNA_00028	CC_0028	overlapping	0	54	0
Caulobacter_crescentus NA1000	Chrgi|221232939|ref|NC_011916.1|:31770-31770	31770	CCNA_00028	CC_0028	overlapping	0	69	0
Caulobacter_crescentus NA1000	Chrgi|221232939|ref|NC_011916.1|:31820-31820	31820	CCNA_00028	CC_0028	overlapping	0	10	0
Caulobacter_crescentus NA1000	Chrgi|221232939|ref|NC_011916.1|:31822-31822	31822	CCNA_00028	CC_0028	overlapping	0	28	0
Caulobacter_crescentus NA1000	Chrgi|221232939|ref|NC_011916.1|:31846-31846	31846	CCNA_00028	CC_0028	overlapping	0	61	0
Caulobacter_crescentus NA1000	Chrgi|221232939|ref|NC_011916.1|:31848-31848	31848	CCNA_00028	CC_0028	overlapping	0	73	0
Caulobacter_crescentus NA1000	Chrgi|221232939|ref|NC_011916.1|:31876-31876	31876	CCNA_00028	CC_0028	overlapping	0	201	36
Caulobacter_crescentus NA1000	Chrgi|221232939|ref|NC_011916.1|:31878-31878	31878	CCNA_00028	CC_0028	overlapping	0	150	6
Caulobacter_crescentus NA1000	Chrgi|221232939|ref|NC_011916.1|:31879-31879	31879	CCNA_00028	CC_0028	overlapping	0	288	0
Caulobacter_crescentus NA1000	Chrgi|221232939|ref|NC_011916.1|:31881-31881	31881	CCNA_00028	CC_0028	overlapping	0	203	0
Caulobacter_crescentus NA1000	Chrgi|221232939|ref|NC_011916.1|:31989-31989	31989	CCNA_00028	CC_0028	overlapping	0	0	1
Caulobacter_crescentus NA1000	Chrgi|221232939|ref|NC_011916.1|:32056-32056	32056	CCNA_00028	CC_0028	overlapping	0	130	81
Caulobacter_crescentus NA1000	Chrgi|221232939|ref|NC_011916.1|:32058-32058	32058	CCNA_00028	CC_0028	overlapping	0	124	81
Caulobacter_crescentus NA1000	Chrgi|221232939|ref|NC_011916.1|:32158-32158	32158	CCNA_00028	CC_0028	overlapping	0	30	0
Caulobacter_crescentus NA1000	Chrgi|221232939|ref|NC_011916.1|:32160-32160	32160	CCNA_00028	CC_0028	overlapping	0	32	0
Caulobacter_crescentus NA1000	Chrgi|221232939|ref|NC_011916.1|:32178-32178	32178	CCNA_00028	CC_0028	overlapping	0	50	0
Caulobacter_crescentus NA1000	Chrgi|221232939|ref|NC_011916.1|:32180-32180	32180	CCNA_00028	CC_0028	overlapping	0	66	0
Caulobacter_crescentus NA1000	Chrgi|221232939|ref|NC_011916.1|:32255-32255	32255	CCNA_00028	CC_0028	overlapping	0	12	0
Caulobacter_crescentus NA1000	Chrgi|221232939|ref|NC_011916.1|:32257-32257	32257	CCNA_00028	CC_0028	overlapping	0	26	0
Caulobacter_crescentus NA1000	Chrgi|221232939|ref|NC_011916.1|:32420-32420	32420	CCNA_00028	CC_0028	overlapping	0	5	0
Caulobacter_crescentus NA1000	Chrgi|221232939|ref|NC_011916.1|:32422-32422	32422	CCNA_00028	CC_0028	overlapping	0	1	0
Caulobacter_crescentus NA1000	Chrgi|221232939|ref|NC_011916.1|:32603-32603	32603	CCNA_00028	CC_0028	overlapping	0	2	0
Caulobacter_crescentus NA1000	Chrgi|221232939|ref|NC_011916.1|:32605-32605	32605	CCNA_00028	CC_0028	overlapping	0	177	1
Caulobacter_crescentus NA1000	Chrgi|221232939|ref|NC_011916.1|:32607-32607	32607	CCNA_00028	CC_0028	overlapping	0	15	0
Caulobacter_crescentus NA1000	Chrgi|221232939|ref|NC_011916.1|:32609-32609	32609	CCNA_00028	CC_0028	overlapping	0	210	0
Caulobacter_crescentus NA1000	Chrgi|221232939|ref|NC_011916.1|:32610-32610	32610	CCNA_00028	CC_0028	overlapping	0	1	0
Caulobacter_crescentus NA1000	Chrgi|221232939|ref|NC_011916.1|:32651-32651	32651	CCNA_00028	CC_0028	overlapping	0	2	0
Caulobacter_crescentus NA1000	Chrgi|221232939|ref|NC_011916.1|:32653-32653	32653	CCNA_00028	CC_0028	overlapping	0	34	0
Caulobacter_crescentus NA1000	Chrgi|221232939|ref|NC_011916.1|:32657-32657	32657	CCNA_00028	CC_0028	overlapping	0	31	0
Caulobacter_crescentus NA1000	Chrgi|221232939|ref|NC_011916.1|:32659-32659	32659	CCNA_00028	CC_0028	downstream	1	116	0
Caulobacter_crescentus NA1000	Chrgi|221232939|ref|NC_011916.1|:32668-32668	32668	CCNA_00028	CC_0028	downstream	10	9	0
Caulobacter_crescentus NA1000	Chrgi|221232939|ref|NC_011916.1|:32720-32720	32720	CCNA_00028	CC_0028	downstream	62	2	0
Caulobacter_crescentus NA1000	Chrgi|221232939|ref|NC_011916.1|:32746-32746	32746	CCNA_00028	CC_0028	downstream	88	0	1
Caulobacter_crescentus NA1000	Chrgi|221232939|ref|NC_011916.1|:32759-32759	32759	CCNA_00028	CC_0028	downstream	101	1	0
Caulobacter_crescentus NA1000	Chrgi|221232939|ref|NC_011916.1|:32797-32797	32797	CCNA_00029	CC_0029	downstream	117	4	0
Caulobacter_crescentus NA1000	Chrgi|221232939|ref|NC_011916.1|:32799-32799	32799	CCNA_00029	CC_0029	downstream	115	7	0
Caulobacter_crescentus NA1000	Chrgi|221232939|ref|NC_011916.1|:32802-32802	32802	CCNA_00029	CC_0029	downstream	112	15	0
Caulobacter_crescentus NA1000	Chrgi|221232939|ref|NC_011916.1|:32804-32804	32804	CCNA_00029	CC_0029	downstream	110	10	0
Caulobacter_crescentus NA1000	Chrgi|221232939|ref|NC_011916.1|:32883-32883	32883	CCNA_00029	CC_0029	downstream	31	26	255
Caulobacter_crescentus NA1000	Chrgi|221232939|ref|NC_011916.1|:32885-32885	32885	CCNA_00029	CC_0029	downstream	29	23	163
Caulobacter_crescentus NA1000	Chrgi|221232939|ref|NC_011916.1|:32991-32991	32991	CCNA_00029	CC_0029	overlapping	0	228	0
Caulobacter_crescentus NA1000	Chrgi|221232939|ref|NC_011916.1|:32993-32993	32993	CCNA_00029	CC_0029	overlapping	0	188	0
Caulobacter_crescentus NA1000	Chrgi|221232939|ref|NC_011916.1|:33072-33072	33072	CCNA_00029	CC_0029	overlapping	0	115	0
Caulobacter_crescentus NA1000	Chrgi|221232939|ref|NC_011916.1|:33074-33074	33074	CCNA_00029	CC_0029	overlapping	0	104	0
Caulobacter_crescentus NA1000	Chrgi|221232939|ref|NC_011916.1|:33129-33129	33129	CCNA_00029	CC_0029	overlapping	0	8	0
Caulobacter_crescentus NA1000	Chrgi|221232939|ref|NC_011916.1|:33131-33131	33131	CCNA_00029	CC_0029	overlapping	0	31	3
Caulobacter_crescentus NA1000	Chrgi|221232939|ref|NC_011916.1|:33159-33159	33159	CCNA_00029	CC_0029	overlapping	0	193	3
Caulobacter_crescentus NA1000	Chrgi|221232939|ref|NC_011916.1|:33161-33161	33161	CCNA_00029	CC_0029	overlapping	0	157	0
Caulobacter_crescentus NA1000	Chrgi|221232939|ref|NC_011916.1|:33303-33303	33303	CCNA_00029	CC_0029	overlapping	0	217	15
Caulobacter_crescentus NA1000	Chrgi|221232939|ref|NC_011916.1|:33305-33305	33305	CCNA_00029	CC_0029	overlapping	0	141	31
Caulobacter_crescentus NA1000	Chrgi|221232939|ref|NC_011916.1|:33650-33650	33650	CCNA_00030	CC_0030	overlapping	0	3	0
Caulobacter_crescentus NA1000	Chrgi|221232939|ref|NC_011916.1|:33652-33652	33652	CCNA_00030	CC_0030	overlapping	0	7	0
Caulobacter_crescentus NA1000	Chrgi|221232939|ref|NC_011916.1|:33752-33752	33752	CCNA_00030	CC_0030	overlapping	0	25	0
Caulobacter_crescentus NA1000	Chrgi|221232939|ref|NC_011916.1|:33754-33754	33754	CCNA_00030	CC_0030	overlapping	0	83	0
Caulobacter_crescentus NA1000	Chrgi|221232939|ref|NC_011916.1|:33771-33771	33771	CCNA_00030	CC_0030	overlapping	0	28	0
Caulobacter_crescentus NA1000	Chrgi|221232939|ref|NC_011916.1|:33773-33773	33773	CCNA_00030	CC_0030	overlapping	0	108	0
Caulobacter_crescentus NA1000	Chrgi|221232939|ref|NC_011916.1|:33786-33786	33786	CCNA_00030	CC_0030	overlapping	0	30	0
Caulobacter_crescentus NA1000	Chrgi|221232939|ref|NC_011916.1|:33788-33788	33788	CCNA_00030	CC_0030	overlapping	0	100	0
Caulobacter_crescentus NA1000	Chrgi|221232939|ref|NC_011916.1|:33915-33915	33915	CCNA_00030	CC_0030	overlapping	0	14	0
Caulobacter_crescentus NA1000	Chrgi|221232939|ref|NC_011916.1|:33917-33917	33917	CCNA_00030	CC_0030	overlapping	0	22	0
Caulobacter_crescentus NA1000	Chrgi|221232939|ref|NC_011916.1|:34044-34044	34044	CCNA_00030	CC_0030	overlapping	0	132	49
Caulobacter_crescentus NA1000	Chrgi|221232939|ref|NC_011916.1|:34046-34046	34046	CCNA_00030	CC_0030	overlapping	0	132	40
Caulobacter_crescentus NA1000	Chrgi|221232939|ref|NC_011916.1|:34340-34340	34340	CCNA_00031	vapC	overlapping	0	119	0
Caulobacter_crescentus NA1000	Chrgi|221232939|ref|NC_011916.1|:34342-34342	34342	CCNA_00031	vapC	overlapping	0	135	0
Caulobacter_crescentus NA1000	Chrgi|221232939|ref|NC_011916.1|:34435-34435	34435	CCNA_00031	vapC	overlapping	0	36	0
Caulobacter_crescentus NA1000	Chrgi|221232939|ref|NC_011916.1|:34437-34437	34437	CCNA_00031	vapC	overlapping	0	19	0
Caulobacter_crescentus NA1000	Chrgi|221232939|ref|NC_011916.1|:34462-34462	34462	CCNA_00031	vapC	overlapping	0	20	0
Caulobacter_crescentus NA1000	Chrgi|221232939|ref|NC_011916.1|:34464-34464	34464	CCNA_00031	vapC	overlapping	0	11	0
Caulobacter_crescentus NA1000	Chrgi|221232939|ref|NC_011916.1|:34509-34509	34509	CCNA_00031	vapC	overlapping	0	94	0
Caulobacter_crescentus NA1000	Chrgi|221232939|ref|NC_011916.1|:34511-34511	34511	CCNA_00031	vapC	overlapping	0	81	0
Caulobacter_crescentus NA1000	Chrgi|221232939|ref|NC_011916.1|:34529-34529	34529	CCNA_00031	vapC	overlapping	0	14	0
Caulobacter_crescentus NA1000	Chrgi|221232939|ref|NC_011916.1|:34531-34531	34531	CCNA_00031	vapC	overlapping	0	11	0
Caulobacter_crescentus NA1000	Chrgi|221232939|ref|NC_011916.1|:34561-34561	34561	CCNA_00031	vapC	overlapping	0	18	0
Caulobacter_crescentus NA1000	Chrgi|221232939|ref|NC_011916.1|:34563-34563	34563	CCNA_00031	vapC	overlapping	0	2	0
Caulobacter_crescentus NA1000	Chrgi|221232939|ref|NC_011916.1|:34690-34690	34690	CCNA_00031	vapC	overlapping	0	209	55
Caulobacter_crescentus NA1000	Chrgi|221232939|ref|NC_011916.1|:34692-34692	34692	CCNA_00031	vapC	overlapping	0	165	49
Caulobacter_crescentus NA1000	Chrgi|221232939|ref|NC_011916.1|:34810-34810	34810	CCNA_00032	vapB	overlapping	0	168	80
Caulobacter_crescentus NA1000	Chrgi|221232939|ref|NC_011916.1|:34812-34812	34812	CCNA_00032	vapB	overlapping	0	126	69
Caulobacter_crescentus NA1000	Chrgi|221232939|ref|NC_011916.1|:34887-34887	34887	CCNA_00032	vapB	overlapping	0	131	3
Caulobacter_crescentus NA1000	Chrgi|221232939|ref|NC_011916.1|:34889-34889	34889	CCNA_00032	vapB	overlapping	0	114	7
Caulobacter_crescentus NA1000	Chrgi|221232939|ref|NC_011916.1|:34898-34898	34898	CCNA_00032	vapB	overlapping	0	10	0
Caulobacter_crescentus NA1000	Chrgi|221232939|ref|NC_011916.1|:34900-34900	34900	CCNA_00032	vapB	overlapping	0	7	0
Caulobacter_crescentus NA1000	Chrgi|221232939|ref|NC_011916.1|:34954-34954	34954	CCNA_00032	vapB	downstream	13	5	0
Caulobacter_crescentus NA1000	Chrgi|221232939|ref|NC_011916.1|:34956-34956	34956	CCNA_00032	vapB	downstream	15	3	0
Caulobacter_crescentus NA1000	Chrgi|221232939|ref|NC_011916.1|:34960-34960	34960	CCNA_00032	vapB	downstream	19	7	0
Caulobacter_crescentus NA1000	Chrgi|221232939|ref|NC_011916.1|:34962-34962	34962	CCNA_00032	vapB	downstream	21	19	0
Caulobacter_crescentus NA1000	Chrgi|221232939|ref|NC_011916.1|:34964-34964	34964	CCNA_00032	vapB	downstream	23	7	0
Caulobacter_crescentus NA1000	Chrgi|221232939|ref|NC_011916.1|:34966-34966	34966	CCNA_00032	vapB	downstream	25	6	0
Caulobacter_crescentus NA1000	Chrgi|221232939|ref|NC_011916.1|:35047-35047	35047	CCNA_03912	35047..35667	overlapping	0	54	0
Caulobacter_crescentus NA1000	Chrgi|221232939|ref|NC_011916.1|:35049-35049	35049	CCNA_03912	35047..35667	overlapping	0	47	0
Caulobacter_crescentus NA1000	Chrgi|221232939|ref|NC_011916.1|:35103-35103	35103	CCNA_03912	35047..35667	overlapping	0	46	0
Caulobacter_crescentus NA1000	Chrgi|221232939|ref|NC_011916.1|:35105-35105	35105	CCNA_03912	35047..35667	overlapping	0	53	0
Caulobacter_crescentus NA1000	Chrgi|221232939|ref|NC_011916.1|:35140-35140	35140	CCNA_03912	35047..35667	overlapping	0	302	390
Caulobacter_crescentus NA1000	Chrgi|221232939|ref|NC_011916.1|:35142-35142	35142	CCNA_03912	35047..35667	overlapping	0	408	452
Caulobacter_crescentus NA1000	Chrgi|221232939|ref|NC_011916.1|:35201-35201	35201	CCNA_03912	35047..35667	overlapping	0	109	18
Caulobacter_crescentus NA1000	Chrgi|221232939|ref|NC_011916.1|:35203-35203	35203	CCNA_03912	35047..35667	overlapping	0	44	0
Caulobacter_crescentus NA1000	Chrgi|221232939|ref|NC_011916.1|:35223-35223	35223	CCNA_03912	35047..35667	overlapping	0	60	0
Caulobacter_crescentus NA1000	Chrgi|221232939|ref|NC_011916.1|:35225-35225	35225	CCNA_03912	35047..35667	overlapping	0	71	0
Caulobacter_crescentus NA1000	Chrgi|221232939|ref|NC_011916.1|:35346-35346	35346	CCNA_03912	35047..35667	overlapping	0	115	1
Caulobacter_crescentus NA1000	Chrgi|221232939|ref|NC_011916.1|:35348-35348	35348	CCNA_03912	35047..35667	overlapping	0	123	0
Caulobacter_crescentus NA1000	Chrgi|221232939|ref|NC_011916.1|:35356-35356	35356	CCNA_03912	35047..35667	overlapping	0	289	90
Caulobacter_crescentus NA1000	Chrgi|221232939|ref|NC_011916.1|:35358-35358	35358	CCNA_03912	35047..35667	overlapping	0	243	80
Caulobacter_crescentus NA1000	Chrgi|221232939|ref|NC_011916.1|:35375-35375	35375	CCNA_03912	35047..35667	overlapping	0	14	0
Caulobacter_crescentus NA1000	Chrgi|221232939|ref|NC_011916.1|:35377-35377	35377	CCNA_03912	35047..35667	overlapping	0	22	0
Caulobacter_crescentus NA1000	Chrgi|221232939|ref|NC_011916.1|:35421-35421	35421	CCNA_03912	35047..35667	overlapping	0	43	0
Caulobacter_crescentus NA1000	Chrgi|221232939|ref|NC_011916.1|:35423-35423	35423	CCNA_03912	35047..35667	overlapping	0	41	0
Caulobacter_crescentus NA1000	Chrgi|221232939|ref|NC_011916.1|:35448-35448	35448	CCNA_03912	35047..35667	overlapping	0	72	322
Caulobacter_crescentus NA1000	Chrgi|221232939|ref|NC_011916.1|:35450-35450	35450	CCNA_03912	35047..35667	overlapping	0	81	429
Caulobacter_crescentus NA1000	Chrgi|221232939|ref|NC_011916.1|:35484-35484	35484	CCNA_03912	35047..35667	overlapping	0	262	2
Caulobacter_crescentus NA1000	Chrgi|221232939|ref|NC_011916.1|:35486-35486	35486	CCNA_03912	35047..35667	overlapping	0	206	7
Caulobacter_crescentus NA1000	Chrgi|221232939|ref|NC_011916.1|:35488-35488	35488	CCNA_03912	35047..35667	overlapping	0	489	13
Caulobacter_crescentus NA1000	Chrgi|221232939|ref|NC_011916.1|:35490-35490	35490	CCNA_03912	35047..35667	overlapping	0	423	12
Caulobacter_crescentus NA1000	Chrgi|221232939|ref|NC_011916.1|:35539-35539	35539	CCNA_03912	35047..35667	overlapping	0	177	2
Caulobacter_crescentus NA1000	Chrgi|221232939|ref|NC_011916.1|:35541-35541	35541	CCNA_03912	35047..35667	overlapping	0	190	0
Caulobacter_crescentus NA1000	Chrgi|221232939|ref|NC_011916.1|:35562-35562	35562	CCNA_03912	35047..35667	overlapping	0	108	0
Caulobacter_crescentus NA1000	Chrgi|221232939|ref|NC_011916.1|:35564-35564	35564	CCNA_03912	35047..35667	overlapping	0	104	0
Caulobacter_crescentus NA1000	Chrgi|221232939|ref|NC_011916.1|:35595-35595	35595	CCNA_03912	35047..35667	overlapping	0	163	0
Caulobacter_crescentus NA1000	Chrgi|221232939|ref|NC_011916.1|:35597-35597	35597	CCNA_03912	35047..35667	overlapping	0	169	0
Caulobacter_crescentus NA1000	Chrgi|221232939|ref|NC_011916.1|:35609-35609	35609	CCNA_03912	35047..35667	overlapping	0	31	0
Caulobacter_crescentus NA1000	Chrgi|221232939|ref|NC_011916.1|:35611-35611	35611	CCNA_03912	35047..35667	overlapping	0	41	0
Caulobacter_crescentus NA1000	Chrgi|221232939|ref|NC_011916.1|:35622-35622	35622	CCNA_03912	35047..35667	overlapping	0	94	12
Caulobacter_crescentus NA1000	Chrgi|221232939|ref|NC_011916.1|:35624-35624	35624	CCNA_03912	35047..35667	overlapping	0	72	4
Caulobacter_crescentus NA1000	Chrgi|221232939|ref|NC_011916.1|:35758-35758	35758	CCNA_00033	CC_0034	upstream	66	37	116
Caulobacter_crescentus NA1000	Chrgi|221232939|ref|NC_011916.1|:35760-35760	35760	CCNA_00033	CC_0034	upstream	64	19	87
Caulobacter_crescentus NA1000	Chrgi|221232939|ref|NC_011916.1|:35794-35794	35794	CCNA_00033	CC_0034	upstream	30	25	0
Caulobacter_crescentus NA1000	Chrgi|221232939|ref|NC_011916.1|:35796-35796	35796	CCNA_00033	CC_0034	upstream	28	32	0
Caulobacter_crescentus NA1000	Chrgi|221232939|ref|NC_011916.1|:35824-35824	35824	CCNA_00033	CC_0034	overlapping	0	68	2
Caulobacter_crescentus NA1000	Chrgi|221232939|ref|NC_011916.1|:35826-35826	35826	CCNA_00033	CC_0034	overlapping	0	44	0
Caulobacter_crescentus NA1000	Chrgi|221232939|ref|NC_011916.1|:36082-36082	36082	CCNA_00033	CC_0034	overlapping	0	39	0
Caulobacter_crescentus NA1000	Chrgi|221232939|ref|NC_011916.1|:36084-36084	36084	CCNA_00033	CC_0034	overlapping	0	36	1
Caulobacter_crescentus NA1000	Chrgi|221232939|ref|NC_011916.1|:36283-36283	36283	CCNA_00033	CC_0034	overlapping	0	1	0
Caulobacter_crescentus NA1000	Chrgi|221232939|ref|NC_011916.1|:36909-36909	36909	CCNA_00033	CC_0034	overlapping	0	1	0
Caulobacter_crescentus NA1000	Chrgi|221232939|ref|NC_011916.1|:37776-37776	37776	CCNA_00033	CC_0034	overlapping	0	0	3
Caulobacter_crescentus NA1000	Chrgi|221232939|ref|NC_011916.1|:37915-37915	37915	CCNA_00033	CC_0034	overlapping	0	2	0
Caulobacter_crescentus NA1000	Chrgi|221232939|ref|NC_011916.1|:38113-38113	38113	CCNA_00034	CC_0035	upstream	98	29	0
Caulobacter_crescentus NA1000	Chrgi|221232939|ref|NC_011916.1|:38115-38115	38115	CCNA_00034	CC_0035	upstream	96	19	0
Caulobacter_crescentus NA1000	Chrgi|221232939|ref|NC_011916.1|:38163-38163	38163	CCNA_00034	CC_0035	upstream	48	104	0
Caulobacter_crescentus NA1000	Chrgi|221232939|ref|NC_011916.1|:38165-38165	38165	CCNA_00034	CC_0035	upstream	46	68	0
Caulobacter_crescentus NA1000	Chrgi|221232939|ref|NC_011916.1|:38567-38567	38567	CCNA_00035	CC_0036	overlapping	0	0	1
Caulobacter_crescentus NA1000	Chrgi|221232939|ref|NC_011916.1|:38891-38891	38891	CCNA_00035	CC_0036	overlapping	0	309	44
Caulobacter_crescentus NA1000	Chrgi|221232939|ref|NC_011916.1|:38893-38893	38893	CCNA_00035	CC_0036	overlapping	0	313	58
Caulobacter_crescentus NA1000	Chrgi|221232939|ref|NC_011916.1|:39020-39020	39020	CCNA_00035	CC_0036	overlapping	0	97	1
Caulobacter_crescentus NA1000	Chrgi|221232939|ref|NC_011916.1|:39022-39022	39022	CCNA_00035	CC_0036	overlapping	0	91	0
Caulobacter_crescentus NA1000	Chrgi|221232939|ref|NC_011916.1|:39203-39203	39203	CCNA_00035	CC_0036	overlapping	0	29	0
Caulobacter_crescentus NA1000	Chrgi|221232939|ref|NC_011916.1|:39205-39205	39205	CCNA_00035	CC_0036	overlapping	0	30	0
Caulobacter_crescentus NA1000	Chrgi|221232939|ref|NC_011916.1|:39368-39368	39368	CCNA_00035	CC_0036	overlapping	0	88	1
Caulobacter_crescentus NA1000	Chrgi|221232939|ref|NC_011916.1|:39370-39370	39370	CCNA_00035	CC_0036	overlapping	0	82	5
Caulobacter_crescentus NA1000	Chrgi|221232939|ref|NC_011916.1|:39512-39512	39512	CCNA_00036	CC_0037	overlapping	0	16	0
Caulobacter_crescentus NA1000	Chrgi|221232939|ref|NC_011916.1|:39514-39514	39514	CCNA_00036	CC_0037	overlapping	0	161	9
Caulobacter_crescentus NA1000	Chrgi|221232939|ref|NC_011916.1|:39516-39516	39516	CCNA_00036	CC_0037	overlapping	0	125	4
Caulobacter_crescentus NA1000	Chrgi|221232939|ref|NC_011916.1|:39644-39644	39644	CCNA_00036	CC_0037	overlapping	0	13	0
Caulobacter_crescentus NA1000	Chrgi|221232939|ref|NC_011916.1|:39646-39646	39646	CCNA_00036	CC_0037	overlapping	0	19	0
Caulobacter_crescentus NA1000	Chrgi|221232939|ref|NC_011916.1|:39952-39952	39952	CCNA_00037	CC_0038	upstream	28	51	0
Caulobacter_crescentus NA1000	Chrgi|221232939|ref|NC_011916.1|:39954-39954	39954	CCNA_00037	CC_0038	upstream	26	81	0
Caulobacter_crescentus NA1000	Chrgi|221232939|ref|NC_011916.1|:39980-39980	39980	CCNA_00037	CC_0038	overlapping	0	13	1
Caulobacter_crescentus NA1000	Chrgi|221232939|ref|NC_011916.1|:39982-39982	39982	CCNA_00037	CC_0038	overlapping	0	12	5
Caulobacter_crescentus NA1000	Chrgi|221232939|ref|NC_011916.1|:40538-40538	40538	CCNA_00037	CC_0038	overlapping	0	4	0
Caulobacter_crescentus NA1000	Chrgi|221232939|ref|NC_011916.1|:40586-40586	40586	CCNA_00037	CC_0038	overlapping	0	43	0
Caulobacter_crescentus NA1000	Chrgi|221232939|ref|NC_011916.1|:40588-40588	40588	CCNA_00037	CC_0038	overlapping	0	56	0
Caulobacter_crescentus NA1000	Chrgi|221232939|ref|NC_011916.1|:40694-40694	40694	CCNA_00037	CC_0038	overlapping	0	157	155
Caulobacter_crescentus NA1000	Chrgi|221232939|ref|NC_011916.1|:40696-40696	40696	CCNA_00037	CC_0038	overlapping	0	143	201
Caulobacter_crescentus NA1000	Chrgi|221232939|ref|NC_011916.1|:40797-40797	40797	CCNA_00037	CC_0038	downstream	29	32	94
Caulobacter_crescentus NA1000	Chrgi|221232939|ref|NC_011916.1|:40799-40799	40799	CCNA_00038	CC_0039	upstream	29	26	82
Caulobacter_crescentus NA1000	Chrgi|221232939|ref|NC_011916.1|:40828-40828	40828	CCNA_00038	CC_0039	overlapping	0	172	0
Caulobacter_crescentus NA1000	Chrgi|221232939|ref|NC_011916.1|:40830-40830	40830	CCNA_00038	CC_0039	overlapping	0	206	0
Caulobacter_crescentus NA1000	Chrgi|221232939|ref|NC_011916.1|:40856-40856	40856	CCNA_00038	CC_0039	overlapping	0	5	0
Caulobacter_crescentus NA1000	Chrgi|221232939|ref|NC_011916.1|:40918-40918	40918	CCNA_00038	CC_0039	overlapping	0	9	0
Caulobacter_crescentus NA1000	Chrgi|221232939|ref|NC_011916.1|:40920-40920	40920	CCNA_00038	CC_0039	overlapping	0	9	0
Caulobacter_crescentus NA1000	Chrgi|221232939|ref|NC_011916.1|:41065-41065	41065	CCNA_00038	CC_0039	overlapping	0	193	16
Caulobacter_crescentus NA1000	Chrgi|221232939|ref|NC_011916.1|:41067-41067	41067	CCNA_00038	CC_0039	overlapping	0	206	4
Caulobacter_crescentus NA1000	Chrgi|221232939|ref|NC_011916.1|:41101-41101	41101	CCNA_00038	CC_0039	overlapping	0	72	0
Caulobacter_crescentus NA1000	Chrgi|221232939|ref|NC_011916.1|:41103-41103	41103	CCNA_00038	CC_0039	overlapping	0	58	0
Caulobacter_crescentus NA1000	Chrgi|221232939|ref|NC_011916.1|:41250-41250	41250	CCNA_00038	CC_0039	overlapping	0	0	6
Caulobacter_crescentus NA1000	Chrgi|221232939|ref|NC_011916.1|:41308-41308	41308	CCNA_00038	CC_0039	overlapping	0	24	0
Caulobacter_crescentus NA1000	Chrgi|221232939|ref|NC_011916.1|:41310-41310	41310	CCNA_00038	CC_0039	overlapping	0	28	0
Caulobacter_crescentus NA1000	Chrgi|221232939|ref|NC_011916.1|:41402-41402	41402	CCNA_00038	CC_0039	overlapping	0	0	1
Caulobacter_crescentus NA1000	Chrgi|221232939|ref|NC_011916.1|:41403-41403	41403	CCNA_00038	CC_0039	overlapping	0	316	0
Caulobacter_crescentus NA1000	Chrgi|221232939|ref|NC_011916.1|:41405-41405	41405	CCNA_00039	CC_0040	overlapping	0	138	0
Caulobacter_crescentus NA1000	Chrgi|221232939|ref|NC_011916.1|:41583-41583	41583	CCNA_00039	CC_0040	overlapping	0	5	0
Caulobacter_crescentus NA1000	Chrgi|221232939|ref|NC_011916.1|:41585-41585	41585	CCNA_00039	CC_0040	overlapping	0	21	0
Caulobacter_crescentus NA1000	Chrgi|221232939|ref|NC_011916.1|:41589-41589	41589	CCNA_00039	CC_0040	overlapping	0	21	0
Caulobacter_crescentus NA1000	Chrgi|221232939|ref|NC_011916.1|:41591-41591	41591	CCNA_00039	CC_0040	overlapping	0	82	0
Caulobacter_crescentus NA1000	Chrgi|221232939|ref|NC_011916.1|:41592-41592	41592	CCNA_00039	CC_0040	overlapping	0	83	201
Caulobacter_crescentus NA1000	Chrgi|221232939|ref|NC_011916.1|:41594-41594	41594	CCNA_00039	CC_0040	overlapping	0	268	192
Caulobacter_crescentus NA1000	Chrgi|221232939|ref|NC_011916.1|:41750-41750	41750	CCNA_00039	CC_0040	overlapping	0	50	0
Caulobacter_crescentus NA1000	Chrgi|221232939|ref|NC_011916.1|:41752-41752	41752	CCNA_00039	CC_0040	overlapping	0	93	0
Caulobacter_crescentus NA1000	Chrgi|221232939|ref|NC_011916.1|:41925-41925	41925	CCNA_00039	CC_0040	downstream	4	7	0
Caulobacter_crescentus NA1000	Chrgi|221232939|ref|NC_011916.1|:41927-41927	41927	CCNA_00039	CC_0040	downstream	6	3	0
Caulobacter_crescentus NA1000	Chrgi|221232939|ref|NC_011916.1|:41960-41960	41960	CCNA_00040	CC_0041	overlapping	0	5	0
Caulobacter_crescentus NA1000	Chrgi|221232939|ref|NC_011916.1|:41962-41962	41962	CCNA_00040	CC_0041	overlapping	0	8	0
Caulobacter_crescentus NA1000	Chrgi|221232939|ref|NC_011916.1|:41968-41968	41968	CCNA_00040	CC_0041	overlapping	0	110	0
Caulobacter_crescentus NA1000	Chrgi|221232939|ref|NC_011916.1|:41970-41970	41970	CCNA_00040	CC_0041	overlapping	0	80	1
Caulobacter_crescentus NA1000	Chrgi|221232939|ref|NC_011916.1|:42086-42086	42086	CCNA_00040	CC_0041	overlapping	0	596	13
Caulobacter_crescentus NA1000	Chrgi|221232939|ref|NC_011916.1|:42088-42088	42088	CCNA_00040	CC_0041	overlapping	0	565	17
Caulobacter_crescentus NA1000	Chrgi|221232939|ref|NC_011916.1|:42091-42091	42091	CCNA_00040	CC_0041	overlapping	0	20	0
Caulobacter_crescentus NA1000	Chrgi|221232939|ref|NC_011916.1|:42093-42093	42093	CCNA_00040	CC_0041	overlapping	0	21	0
Caulobacter_crescentus NA1000	Chrgi|221232939|ref|NC_011916.1|:42183-42183	42183	CCNA_00040	CC_0041	overlapping	0	38	0
Caulobacter_crescentus NA1000	Chrgi|221232939|ref|NC_011916.1|:42185-42185	42185	CCNA_00040	CC_0041	overlapping	0	52	0
Caulobacter_crescentus NA1000	Chrgi|221232939|ref|NC_011916.1|:42215-42215	42215	CCNA_00040	CC_0041	overlapping	0	96	1
Caulobacter_crescentus NA1000	Chrgi|221232939|ref|NC_011916.1|:42217-42217	42217	CCNA_00040	CC_0041	overlapping	0	97	0
Caulobacter_crescentus NA1000	Chrgi|221232939|ref|NC_011916.1|:42290-42290	42290	CCNA_00040	CC_0041	overlapping	0	134	0
Caulobacter_crescentus NA1000	Chrgi|221232939|ref|NC_011916.1|:42292-42292	42292	CCNA_00040	CC_0041	overlapping	0	109	0
Caulobacter_crescentus NA1000	Chrgi|221232939|ref|NC_011916.1|:42304-42304	42304	CCNA_00040	CC_0041	overlapping	0	283	0
Caulobacter_crescentus NA1000	Chrgi|221232939|ref|NC_011916.1|:42306-42306	42306	CCNA_00040	CC_0041	overlapping	0	181	0
Caulobacter_crescentus NA1000	Chrgi|221232939|ref|NC_011916.1|:42394-42394	42394	CCNA_00040	CC_0041	overlapping	0	62	300
Caulobacter_crescentus NA1000	Chrgi|221232939|ref|NC_011916.1|:42396-42396	42396	CCNA_00040	CC_0041	overlapping	0	79	245
Caulobacter_crescentus NA1000	Chrgi|221232939|ref|NC_011916.1|:42400-42400	42400	CCNA_00040	CC_0041	overlapping	0	105	192
Caulobacter_crescentus NA1000	Chrgi|221232939|ref|NC_011916.1|:42402-42402	42402	CCNA_00040	CC_0041	overlapping	0	83	230
Caulobacter_crescentus NA1000	Chrgi|221232939|ref|NC_011916.1|:42410-42410	42410	CCNA_00040	CC_0041	overlapping	0	40	0
Caulobacter_crescentus NA1000	Chrgi|221232939|ref|NC_011916.1|:42412-42412	42412	CCNA_00040	CC_0041	overlapping	0	53	0
Caulobacter_crescentus NA1000	Chrgi|221232939|ref|NC_011916.1|:42419-42419	42419	CCNA_00040	CC_0041	overlapping	0	68	0
Caulobacter_crescentus NA1000	Chrgi|221232939|ref|NC_011916.1|:42421-42421	42421	CCNA_00040	CC_0041	overlapping	0	65	0
Caulobacter_crescentus NA1000	Chrgi|221232939|ref|NC_011916.1|:42425-42425	42425	CCNA_00040	CC_0041	overlapping	0	6	0
Caulobacter_crescentus NA1000	Chrgi|221232939|ref|NC_011916.1|:42427-42427	42427	CCNA_00040	CC_0041	overlapping	0	7	0
Caulobacter_crescentus NA1000	Chrgi|221232939|ref|NC_011916.1|:42502-42502	42502	CCNA_00040	CC_0041	overlapping	0	57	0
Caulobacter_crescentus NA1000	Chrgi|221232939|ref|NC_011916.1|:42504-42504	42504	CCNA_00040	CC_0041	overlapping	0	40	0
Caulobacter_crescentus NA1000	Chrgi|221232939|ref|NC_011916.1|:42509-42509	42509	CCNA_00040	CC_0041	overlapping	0	0	2
Caulobacter_crescentus NA1000	Chrgi|221232939|ref|NC_011916.1|:42560-42560	42560	CCNA_00041	CC_0042	upstream	25	27	80
Caulobacter_crescentus NA1000	Chrgi|221232939|ref|NC_011916.1|:42562-42562	42562	CCNA_00041	CC_0042	upstream	23	36	68
Caulobacter_crescentus NA1000	Chrgi|221232939|ref|NC_011916.1|:42585-42585	42585	CCNA_00041	CC_0042	overlapping	0	39	0
Caulobacter_crescentus NA1000	Chrgi|221232939|ref|NC_011916.1|:42587-42587	42587	CCNA_00041	CC_0042	overlapping	0	31	0
Caulobacter_crescentus NA1000	Chrgi|221232939|ref|NC_011916.1|:43628-43628	43628	CCNA_00041	CC_0042	overlapping	0	1	0
Caulobacter_crescentus NA1000	Chrgi|221232939|ref|NC_011916.1|:43773-43773	43773	CCNA_00041	CC_0042	overlapping	0	1	22
Caulobacter_crescentus NA1000	Chrgi|221232939|ref|NC_011916.1|:43976-43976	43976	CCNA_00041	CC_0042	overlapping	0	1	8
Caulobacter_crescentus NA1000	Chrgi|221232939|ref|NC_011916.1|:44301-44301	44301	CCNA_00041	CC_0042	overlapping	0	1	10
Caulobacter_crescentus NA1000	Chrgi|221232939|ref|NC_011916.1|:45448-45448	45448	CCNA_00041	CC_0042	overlapping	0	0	3
Caulobacter_crescentus NA1000	Chrgi|221232939|ref|NC_011916.1|:45625-45625	45625	CCNA_00041	CC_0042	downstream	11	49	0
Caulobacter_crescentus NA1000	Chrgi|221232939|ref|NC_011916.1|:45627-45627	45627	CCNA_00041	CC_0042	downstream	13	57	0
Caulobacter_crescentus NA1000	Chrgi|221232939|ref|NC_011916.1|:45649-45649	45649	CCNA_00041	CC_0042	downstream	35	4	0
Caulobacter_crescentus NA1000	Chrgi|221232939|ref|NC_011916.1|:45651-45651	45651	CCNA_00041	CC_0042	downstream	37	6	0
Caulobacter_crescentus NA1000	Chrgi|221232939|ref|NC_011916.1|:45689-45689	45689	CCNA_00041	CC_0042	downstream	75	108	0
Caulobacter_crescentus NA1000	Chrgi|221232939|ref|NC_011916.1|:45691-45691	45691	CCNA_00041	CC_0042	downstream	77	142	0
Caulobacter_crescentus NA1000	Chrgi|221232939|ref|NC_011916.1|:45697-45697	45697	CCNA_00041	CC_0042	downstream	83	27	0
Caulobacter_crescentus NA1000	Chrgi|221232939|ref|NC_011916.1|:45699-45699	45699	CCNA_00041	CC_0042	downstream	85	24	0
Caulobacter_crescentus NA1000	Chrgi|221232939|ref|NC_011916.1|:45765-45765	45765	CCNA_00042	CC_0043	upstream	128	27	0
Caulobacter_crescentus NA1000	Chrgi|221232939|ref|NC_011916.1|:45767-45767	45767	CCNA_00042	CC_0043	upstream	126	42	0
Caulobacter_crescentus NA1000	Chrgi|221232939|ref|NC_011916.1|:45812-45812	45812	CCNA_00042	CC_0043	upstream	81	13	0
Caulobacter_crescentus NA1000	Chrgi|221232939|ref|NC_011916.1|:45814-45814	45814	CCNA_00042	CC_0043	upstream	79	9	0
Caulobacter_crescentus NA1000	Chrgi|221232939|ref|NC_011916.1|:45893-45893	45893	CCNA_00042	CC_0043	overlapping	0	16	0
Caulobacter_crescentus NA1000	Chrgi|221232939|ref|NC_011916.1|:45895-45895	45895	CCNA_00042	CC_0043	overlapping	0	19	0
Caulobacter_crescentus NA1000	Chrgi|221232939|ref|NC_011916.1|:46012-46012	46012	CCNA_00042	CC_0043	overlapping	0	3	0
Caulobacter_crescentus NA1000	Chrgi|221232939|ref|NC_011916.1|:46208-46208	46208	CCNA_00042	CC_0043	overlapping	0	6	0
Caulobacter_crescentus NA1000	Chrgi|221232939|ref|NC_011916.1|:46622-46622	46622	CCNA_00043	nusA	overlapping	0	74	3
Caulobacter_crescentus NA1000	Chrgi|221232939|ref|NC_011916.1|:46624-46624	46624	CCNA_00043	nusA	overlapping	0	120	0
Caulobacter_crescentus NA1000	Chrgi|221232939|ref|NC_011916.1|:46731-46731	46731	CCNA_00043	nusA	overlapping	0	17	0
Caulobacter_crescentus NA1000	Chrgi|221232939|ref|NC_011916.1|:46733-46733	46733	CCNA_00043	nusA	overlapping	0	12	0
Caulobacter_crescentus NA1000	Chrgi|221232939|ref|NC_011916.1|:46768-46768	46768	CCNA_00043	nusA	overlapping	0	0	2
Caulobacter_crescentus NA1000	Chrgi|221232939|ref|NC_011916.1|:47614-47614	47614	CCNA_00043	nusA	overlapping	0	26	199
Caulobacter_crescentus NA1000	Chrgi|221232939|ref|NC_011916.1|:47615-47615	47615	CCNA_00043	nusA	overlapping	0	0	1
Caulobacter_crescentus NA1000	Chrgi|221232939|ref|NC_011916.1|:48400-48400	48400	CCNA_00044	CC_0045	overlapping	0	81	0
Caulobacter_crescentus NA1000	Chrgi|221232939|ref|NC_011916.1|:48402-48402	48402	CCNA_00044	CC_0045	overlapping	0	85	0
Caulobacter_crescentus NA1000	Chrgi|221232939|ref|NC_011916.1|:48532-48532	48532	CCNA_00044	CC_0045	overlapping	0	72	0
Caulobacter_crescentus NA1000	Chrgi|221232939|ref|NC_011916.1|:48534-48534	48534	CCNA_00044	CC_0045	overlapping	0	54	0
Caulobacter_crescentus NA1000	Chrgi|221232939|ref|NC_011916.1|:48598-48598	48598	CCNA_00044	CC_0045	overlapping	0	23	3
Caulobacter_crescentus NA1000	Chrgi|221232939|ref|NC_011916.1|:48600-48600	48600	CCNA_00044	CC_0045	overlapping	0	20	0
Caulobacter_crescentus NA1000	Chrgi|221232939|ref|NC_011916.1|:48699-48699	48699	CCNA_00044	CC_0045	overlapping	0	92	0
Caulobacter_crescentus NA1000	Chrgi|221232939|ref|NC_011916.1|:48701-48701	48701	CCNA_00044	CC_0045	overlapping	0	124	0
Caulobacter_crescentus NA1000	Chrgi|221232939|ref|NC_011916.1|:48940-48940	48940	CCNA_00044	CC_0045	downstream	94	50	0
Caulobacter_crescentus NA1000	Chrgi|221232939|ref|NC_011916.1|:48942-48942	48942	CCNA_00044	CC_0045	downstream	96	49	0
Caulobacter_crescentus NA1000	Chrgi|221232939|ref|NC_011916.1|:48970-48970	48970	CCNA_00044	CC_0045	downstream	124	5	0
Caulobacter_crescentus NA1000	Chrgi|221232939|ref|NC_011916.1|:49048-49048	49048	CCNA_00045	CC_0047	downstream	57	313	1
Caulobacter_crescentus NA1000	Chrgi|221232939|ref|NC_011916.1|:49050-49050	49050	CCNA_00045	CC_0047	downstream	55	378	101
Caulobacter_crescentus NA1000	Chrgi|221232939|ref|NC_011916.1|:49052-49052	49052	CCNA_00045	CC_0047	downstream	53	173	89
Caulobacter_crescentus NA1000	Chrgi|221232939|ref|NC_011916.1|:49092-49092	49092	CCNA_00045	CC_0047	downstream	13	61	5
Caulobacter_crescentus NA1000	Chrgi|221232939|ref|NC_011916.1|:49094-49094	49094	CCNA_00045	CC_0047	downstream	11	55	2
Caulobacter_crescentus NA1000	Chrgi|221232939|ref|NC_011916.1|:49455-49455	49455	CCNA_00045	CC_0047	overlapping	0	0	1
Caulobacter_crescentus NA1000	Chrgi|221232939|ref|NC_011916.1|:49622-49622	49622	CCNA_00045	CC_0047	overlapping	0	20	0
Caulobacter_crescentus NA1000	Chrgi|221232939|ref|NC_011916.1|:49624-49624	49624	CCNA_00045	CC_0047	overlapping	0	26	0
Caulobacter_crescentus NA1000	Chrgi|221232939|ref|NC_011916.1|:49632-49632	49632	CCNA_00045	CC_0047	overlapping	0	78	0
Caulobacter_crescentus NA1000	Chrgi|221232939|ref|NC_011916.1|:49634-49634	49634	CCNA_00045	CC_0047	overlapping	0	92	0
Caulobacter_crescentus NA1000	Chrgi|221232939|ref|NC_011916.1|:49707-49707	49707	CCNA_00046	CC_0048	overlapping	0	23	97
Caulobacter_crescentus NA1000	Chrgi|221232939|ref|NC_011916.1|:49709-49709	49709	CCNA_00046	CC_0048	overlapping	0	25	120
Caulobacter_crescentus NA1000	Chrgi|221232939|ref|NC_011916.1|:49735-49735	49735	CCNA_00046	CC_0048	overlapping	0	49	0
Caulobacter_crescentus NA1000	Chrgi|221232939|ref|NC_011916.1|:49737-49737	49737	CCNA_00046	CC_0048	overlapping	0	34	0
Caulobacter_crescentus NA1000	Chrgi|221232939|ref|NC_011916.1|:49992-49992	49992	CCNA_00046	CC_0048	overlapping	0	62	0
Caulobacter_crescentus NA1000	Chrgi|221232939|ref|NC_011916.1|:49994-49994	49994	CCNA_00046	CC_0048	overlapping	0	51	0
Caulobacter_crescentus NA1000	Chrgi|221232939|ref|NC_011916.1|:49998-49998	49998	CCNA_00046	CC_0048	overlapping	0	71	7
Caulobacter_crescentus NA1000	Chrgi|221232939|ref|NC_011916.1|:50000-50000	50000	CCNA_00046	CC_0048	overlapping	0	47	0
Caulobacter_crescentus NA1000	Chrgi|221232939|ref|NC_011916.1|:50008-50008	50008	CCNA_00046	CC_0048	overlapping	0	43	1
Caulobacter_crescentus NA1000	Chrgi|221232939|ref|NC_011916.1|:50010-50010	50010	CCNA_00046	CC_0048	overlapping	0	19	13
Caulobacter_crescentus NA1000	Chrgi|221232939|ref|NC_011916.1|:50080-50080	50080	CCNA_00046	CC_0048	downstream	49	44	0
Caulobacter_crescentus NA1000	Chrgi|221232939|ref|NC_011916.1|:50082-50082	50082	CCNA_00047	CC_0049	upstream	50	17	0
Caulobacter_crescentus NA1000	Chrgi|221232939|ref|NC_011916.1|:50112-50112	50112	CCNA_00047	CC_0049	upstream	20	362	429
Caulobacter_crescentus NA1000	Chrgi|221232939|ref|NC_011916.1|:50114-50114	50114	CCNA_00047	CC_0049	upstream	18	364	405
Caulobacter_crescentus NA1000	Chrgi|221232939|ref|NC_011916.1|:50189-50189	50189	CCNA_00047	CC_0049	overlapping	0	9	0
Caulobacter_crescentus NA1000	Chrgi|221232939|ref|NC_011916.1|:50191-50191	50191	CCNA_00047	CC_0049	overlapping	0	11	0
Caulobacter_crescentus NA1000	Chrgi|221232939|ref|NC_011916.1|:50196-50196	50196	CCNA_00047	CC_0049	overlapping	0	48	0
Caulobacter_crescentus NA1000	Chrgi|221232939|ref|NC_011916.1|:50198-50198	50198	CCNA_00047	CC_0049	overlapping	0	87	3
Caulobacter_crescentus NA1000	Chrgi|221232939|ref|NC_011916.1|:50294-50294	50294	CCNA_00047	CC_0049	overlapping	0	34	0
Caulobacter_crescentus NA1000	Chrgi|221232939|ref|NC_011916.1|:50296-50296	50296	CCNA_00047	CC_0049	overlapping	0	17	0
Caulobacter_crescentus NA1000	Chrgi|221232939|ref|NC_011916.1|:50552-50552	50552	CCNA_00047	CC_0049	overlapping	0	0	12
Caulobacter_crescentus NA1000	Chrgi|221232939|ref|NC_011916.1|:50718-50718	50718	CCNA_00047	CC_0049	overlapping	0	6	0
Caulobacter_crescentus NA1000	Chrgi|221232939|ref|NC_011916.1|:50720-50720	50720	CCNA_00047	CC_0049	overlapping	0	10	0
Caulobacter_crescentus NA1000	Chrgi|221232939|ref|NC_011916.1|:50823-50823	50823	CCNA_00047	CC_0049	downstream	11	83	258
Caulobacter_crescentus NA1000	Chrgi|221232939|ref|NC_011916.1|:50825-50825	50825	CCNA_00047	CC_0049	downstream	13	106	298
Caulobacter_crescentus NA1000	Chrgi|221232939|ref|NC_011916.1|:50863-50863	50863	CCNA_00048	metK	upstream	39	1	0
Caulobacter_crescentus NA1000	Chrgi|221232939|ref|NC_011916.1|:50865-50865	50865	CCNA_00048	metK	upstream	37	13	0
Caulobacter_crescentus NA1000	Chrgi|221232939|ref|NC_011916.1|:50897-50897	50897	CCNA_00048	metK	upstream	5	52	0
Caulobacter_crescentus NA1000	Chrgi|221232939|ref|NC_011916.1|:50899-50899	50899	CCNA_00048	metK	upstream	3	50	0
Caulobacter_crescentus NA1000	Chrgi|221232939|ref|NC_011916.1|:50902-50902	50902	CCNA_00048	metK	overlapping	0	280	0
Caulobacter_crescentus NA1000	Chrgi|221232939|ref|NC_011916.1|:50904-50904	50904	CCNA_00048	metK	overlapping	0	294	0
Caulobacter_crescentus NA1000	Chrgi|221232939|ref|NC_011916.1|:50907-50907	50907	CCNA_00048	metK	overlapping	0	17	0
Caulobacter_crescentus NA1000	Chrgi|221232939|ref|NC_011916.1|:50909-50909	50909	CCNA_00048	metK	overlapping	0	25	0
Caulobacter_crescentus NA1000	Chrgi|221232939|ref|NC_011916.1|:52022-52022	52022	CCNA_00048	metK	overlapping	0	1	0
Caulobacter_crescentus NA1000	Chrgi|221232939|ref|NC_011916.1|:52108-52108	52108	CCNA_00048	metK	overlapping	0	54	2
Caulobacter_crescentus NA1000	Chrgi|221232939|ref|NC_011916.1|:52110-52110	52110	CCNA_00048	metK	overlapping	0	99	0
Caulobacter_crescentus NA1000	Chrgi|221232939|ref|NC_011916.1|:52183-52183	52183	CCNA_00048	metK	downstream	58	3	0
Caulobacter_crescentus NA1000	Chrgi|221232939|ref|NC_011916.1|:52196-52196	52196	CCNA_00049	hipB	upstream	49	18	0
Caulobacter_crescentus NA1000	Chrgi|221232939|ref|NC_011916.1|:52198-52198	52198	CCNA_00049	hipB	upstream	47	74	0
Caulobacter_crescentus NA1000	Chrgi|221232939|ref|NC_011916.1|:52200-52200	52200	CCNA_00049	hipB	upstream	45	73	0
Caulobacter_crescentus NA1000	Chrgi|221232939|ref|NC_011916.1|:52204-52204	52204	CCNA_00049	hipB	upstream	41	26	0
Caulobacter_crescentus NA1000	Chrgi|221232939|ref|NC_011916.1|:52206-52206	52206	CCNA_00049	hipB	upstream	39	59	0
Caulobacter_crescentus NA1000	Chrgi|221232939|ref|NC_011916.1|:52210-52210	52210	CCNA_00049	hipB	upstream	35	18	1
Caulobacter_crescentus NA1000	Chrgi|221232939|ref|NC_011916.1|:52212-52212	52212	CCNA_00049	hipB	upstream	33	24	5
Caulobacter_crescentus NA1000	Chrgi|221232939|ref|NC_011916.1|:52229-52229	52229	CCNA_00049	hipB	upstream	16	97	135
Caulobacter_crescentus NA1000	Chrgi|221232939|ref|NC_011916.1|:52231-52231	52231	CCNA_00049	hipB	upstream	14	124	168
Caulobacter_crescentus NA1000	Chrgi|221232939|ref|NC_011916.1|:52233-52233	52233	CCNA_00049	hipB	upstream	12	127	1
Caulobacter_crescentus NA1000	Chrgi|221232939|ref|NC_011916.1|:52235-52235	52235	CCNA_00049	hipB	upstream	10	204	0
Caulobacter_crescentus NA1000	Chrgi|221232939|ref|NC_011916.1|:52253-52253	52253	CCNA_00049	hipB	overlapping	0	25	0
Caulobacter_crescentus NA1000	Chrgi|221232939|ref|NC_011916.1|:52255-52255	52255	CCNA_00049	hipB	overlapping	0	13	0
Caulobacter_crescentus NA1000	Chrgi|221232939|ref|NC_011916.1|:52449-52449	52449	CCNA_00049	hipB	overlapping	0	75	2
Caulobacter_crescentus NA1000	Chrgi|221232939|ref|NC_011916.1|:52451-52451	52451	CCNA_00049	hipB	overlapping	0	68	7
Caulobacter_crescentus NA1000	Chrgi|221232939|ref|NC_011916.1|:52485-52485	52485	CCNA_00049	hipB	overlapping	0	36	0
Caulobacter_crescentus NA1000	Chrgi|221232939|ref|NC_011916.1|:52487-52487	52487	CCNA_00049	hipB	overlapping	0	50	0
Caulobacter_crescentus NA1000	Chrgi|221232939|ref|NC_011916.1|:52524-52524	52524	CCNA_00049	hipB	overlapping	0	44	0
Caulobacter_crescentus NA1000	Chrgi|221232939|ref|NC_011916.1|:52526-52526	52526	CCNA_00049	hipB	overlapping	0	43	0
Caulobacter_crescentus NA1000	Chrgi|221232939|ref|NC_011916.1|:52688-52688	52688	CCNA_00049	hipB	downstream	9	16	0
Caulobacter_crescentus NA1000	Chrgi|221232939|ref|NC_011916.1|:52690-52690	52690	CCNA_00049	hipB	downstream	11	18	0
Caulobacter_crescentus NA1000	Chrgi|221232939|ref|NC_011916.1|:52702-52702	52702	CCNA_00050	CC_0052	upstream	5	13	0
Caulobacter_crescentus NA1000	Chrgi|221232939|ref|NC_011916.1|:52704-52704	52704	CCNA_00050	CC_0052	upstream	3	14	0
Caulobacter_crescentus NA1000	Chrgi|221232939|ref|NC_011916.1|:52723-52723	52723	CCNA_00050	CC_0052	overlapping	0	13	0
Caulobacter_crescentus NA1000	Chrgi|221232939|ref|NC_011916.1|:52725-52725	52725	CCNA_00050	CC_0052	overlapping	0	8	0
Caulobacter_crescentus NA1000	Chrgi|221232939|ref|NC_011916.1|:52732-52732	52732	CCNA_00050	CC_0052	overlapping	0	22	0
Caulobacter_crescentus NA1000	Chrgi|221232939|ref|NC_011916.1|:52734-52734	52734	CCNA_00050	CC_0052	overlapping	0	27	0
Caulobacter_crescentus NA1000	Chrgi|221232939|ref|NC_011916.1|:52769-52769	52769	CCNA_00050	CC_0052	overlapping	0	29	0
Caulobacter_crescentus NA1000	Chrgi|221232939|ref|NC_011916.1|:52771-52771	52771	CCNA_00050	CC_0052	overlapping	0	19	0
Caulobacter_crescentus NA1000	Chrgi|221232939|ref|NC_011916.1|:52787-52787	52787	CCNA_00050	CC_0052	overlapping	0	12	0
Caulobacter_crescentus NA1000	Chrgi|221232939|ref|NC_011916.1|:52789-52789	52789	CCNA_00050	CC_0052	overlapping	0	14	0
Caulobacter_crescentus NA1000	Chrgi|221232939|ref|NC_011916.1|:52833-52833	52833	CCNA_00050	CC_0052	overlapping	0	1	0
Caulobacter_crescentus NA1000	Chrgi|221232939|ref|NC_011916.1|:52850-52850	52850	CCNA_00050	CC_0052	overlapping	0	2	0
Caulobacter_crescentus NA1000	Chrgi|221232939|ref|NC_011916.1|:52854-52854	52854	CCNA_00050	CC_0052	overlapping	0	0	2
Caulobacter_crescentus NA1000	Chrgi|221232939|ref|NC_011916.1|:52906-52906	52906	CCNA_00050	CC_0052	overlapping	0	7	0
Caulobacter_crescentus NA1000	Chrgi|221232939|ref|NC_011916.1|:52908-52908	52908	CCNA_00050	CC_0052	overlapping	0	11	0
Caulobacter_crescentus NA1000	Chrgi|221232939|ref|NC_011916.1|:52986-52986	52986	CCNA_00050	CC_0052	overlapping	0	1	0
Caulobacter_crescentus NA1000	Chrgi|221232939|ref|NC_011916.1|:53109-53109	53109	CCNA_00050	CC_0052	overlapping	0	1	0
Caulobacter_crescentus NA1000	Chrgi|221232939|ref|NC_011916.1|:53111-53111	53111	CCNA_00050	CC_0052	overlapping	0	5	0
Caulobacter_crescentus NA1000	Chrgi|221232939|ref|NC_011916.1|:53164-53164	53164	CCNA_00050	CC_0052	overlapping	0	5	0
Caulobacter_crescentus NA1000	Chrgi|221232939|ref|NC_011916.1|:53166-53166	53166	CCNA_00050	CC_0052	overlapping	0	5	0
Caulobacter_crescentus NA1000	Chrgi|221232939|ref|NC_011916.1|:53244-53244	53244	CCNA_00050	CC_0052	overlapping	0	8	0
Caulobacter_crescentus NA1000	Chrgi|221232939|ref|NC_011916.1|:53246-53246	53246	CCNA_00050	CC_0052	overlapping	0	4	0
Caulobacter_crescentus NA1000	Chrgi|221232939|ref|NC_011916.1|:53277-53277	53277	CCNA_00050	CC_0052	overlapping	0	7	0
Caulobacter_crescentus NA1000	Chrgi|221232939|ref|NC_011916.1|:53279-53279	53279	CCNA_00050	CC_0052	overlapping	0	12	0
Caulobacter_crescentus NA1000	Chrgi|221232939|ref|NC_011916.1|:53334-53334	53334	CCNA_00050	CC_0052	overlapping	0	41	1
Caulobacter_crescentus NA1000	Chrgi|221232939|ref|NC_011916.1|:53336-53336	53336	CCNA_00050	CC_0052	overlapping	0	12	0
Caulobacter_crescentus NA1000	Chrgi|221232939|ref|NC_011916.1|:53337-53337	53337	CCNA_00050	CC_0052	overlapping	0	17	0
Caulobacter_crescentus NA1000	Chrgi|221232939|ref|NC_011916.1|:53339-53339	53339	CCNA_00050	CC_0052	overlapping	0	12	0
Caulobacter_crescentus NA1000	Chrgi|221232939|ref|NC_011916.1|:53364-53364	53364	CCNA_00050	CC_0052	overlapping	0	2	0
Caulobacter_crescentus NA1000	Chrgi|221232939|ref|NC_011916.1|:53366-53366	53366	CCNA_00050	CC_0052	overlapping	0	6	0
Caulobacter_crescentus NA1000	Chrgi|221232939|ref|NC_011916.1|:53448-53448	53448	CCNA_00050	CC_0052	overlapping	0	5	0
Caulobacter_crescentus NA1000	Chrgi|221232939|ref|NC_011916.1|:53450-53450	53450	CCNA_00050	CC_0052	overlapping	0	6	0
Caulobacter_crescentus NA1000	Chrgi|221232939|ref|NC_011916.1|:53514-53514	53514	CCNA_00050	CC_0052	overlapping	0	4	0
Caulobacter_crescentus NA1000	Chrgi|221232939|ref|NC_011916.1|:53516-53516	53516	CCNA_00050	CC_0052	overlapping	0	16	0
Caulobacter_crescentus NA1000	Chrgi|221232939|ref|NC_011916.1|:53538-53538	53538	CCNA_00050	CC_0052	overlapping	0	28	0
Caulobacter_crescentus NA1000	Chrgi|221232939|ref|NC_011916.1|:53540-53540	53540	CCNA_00050	CC_0052	overlapping	0	19	0
Caulobacter_crescentus NA1000	Chrgi|221232939|ref|NC_011916.1|:53617-53617	53617	CCNA_00050	CC_0052	overlapping	0	7	0
Caulobacter_crescentus NA1000	Chrgi|221232939|ref|NC_011916.1|:53664-53664	53664	CCNA_00050	CC_0052	overlapping	0	7	0
Caulobacter_crescentus NA1000	Chrgi|221232939|ref|NC_011916.1|:53670-53670	53670	CCNA_00050	CC_0052	overlapping	0	23	0
Caulobacter_crescentus NA1000	Chrgi|221232939|ref|NC_011916.1|:53672-53672	53672	CCNA_00050	CC_0052	overlapping	0	4	0
Caulobacter_crescentus NA1000	Chrgi|221232939|ref|NC_011916.1|:53781-53781	53781	CCNA_00050	CC_0052	overlapping	0	5	0
Caulobacter_crescentus NA1000	Chrgi|221232939|ref|NC_011916.1|:53783-53783	53783	CCNA_00050	CC_0052	overlapping	0	3	0
Caulobacter_crescentus NA1000	Chrgi|221232939|ref|NC_011916.1|:53954-53954	53954	CCNA_00050	CC_0052	overlapping	0	7	0
Caulobacter_crescentus NA1000	Chrgi|221232939|ref|NC_011916.1|:54087-54087	54087	CCNA_00050	CC_0052	overlapping	0	4	0
Caulobacter_crescentus NA1000	Chrgi|221232939|ref|NC_011916.1|:54089-54089	54089	CCNA_00050	CC_0052	overlapping	0	1	0
Caulobacter_crescentus NA1000	Chrgi|221232939|ref|NC_011916.1|:54177-54177	54177	CCNA_00050	CC_0052	overlapping	0	6	0
Caulobacter_crescentus NA1000	Chrgi|221232939|ref|NC_011916.1|:54179-54179	54179	CCNA_00050	CC_0052	overlapping	0	1	0
Caulobacter_crescentus NA1000	Chrgi|221232939|ref|NC_011916.1|:54307-54307	54307	CCNA_00051	corC	overlapping	0	175	384
Caulobacter_crescentus NA1000	Chrgi|221232939|ref|NC_011916.1|:54309-54309	54309	CCNA_00051	corC	overlapping	0	280	373
Caulobacter_crescentus NA1000	Chrgi|221232939|ref|NC_011916.1|:54556-54556	54556	CCNA_00051	corC	overlapping	0	18	0
Caulobacter_crescentus NA1000	Chrgi|221232939|ref|NC_011916.1|:54558-54558	54558	CCNA_00051	corC	overlapping	0	22	0
Caulobacter_crescentus NA1000	Chrgi|221232939|ref|NC_011916.1|:54601-54601	54601	CCNA_00051	corC	overlapping	0	53	0
Caulobacter_crescentus NA1000	Chrgi|221232939|ref|NC_011916.1|:54603-54603	54603	CCNA_00051	corC	overlapping	0	68	0
Caulobacter_crescentus NA1000	Chrgi|221232939|ref|NC_011916.1|:54785-54785	54785	CCNA_00051	corC	overlapping	0	395	182
Caulobacter_crescentus NA1000	Chrgi|221232939|ref|NC_011916.1|:54787-54787	54787	CCNA_00051	corC	overlapping	0	353	169
Caulobacter_crescentus NA1000	Chrgi|221232939|ref|NC_011916.1|:54914-54914	54914	CCNA_00051	corC	overlapping	0	44	0
Caulobacter_crescentus NA1000	Chrgi|221232939|ref|NC_011916.1|:54916-54916	54916	CCNA_00051	corC	overlapping	0	47	0
Caulobacter_crescentus NA1000	Chrgi|221232939|ref|NC_011916.1|:55014-55014	55014	CCNA_00051	corC	overlapping	0	140	41
Caulobacter_crescentus NA1000	Chrgi|221232939|ref|NC_011916.1|:55016-55016	55016	CCNA_00051	corC	overlapping	0	86	25
Caulobacter_crescentus NA1000	Chrgi|221232939|ref|NC_011916.1|:55149-55149	55149	CCNA_00051	corC	overlapping	0	65	0
Caulobacter_crescentus NA1000	Chrgi|221232939|ref|NC_011916.1|:55151-55151	55151	CCNA_00051	corC	overlapping	0	125	0
Caulobacter_crescentus NA1000	Chrgi|221232939|ref|NC_011916.1|:55203-55203	55203	CCNA_00051	corC	overlapping	0	23	0
Caulobacter_crescentus NA1000	Chrgi|221232939|ref|NC_011916.1|:55205-55205	55205	CCNA_00051	corC	overlapping	0	46	0
Caulobacter_crescentus NA1000	Chrgi|221232939|ref|NC_011916.1|:55255-55255	55255	CCNA_00052	CC_0054	overlapping	0	10	0
Caulobacter_crescentus NA1000	Chrgi|221232939|ref|NC_011916.1|:55257-55257	55257	CCNA_00052	CC_0054	overlapping	0	9	0
Caulobacter_crescentus NA1000	Chrgi|221232939|ref|NC_011916.1|:55344-55344	55344	CCNA_00052	CC_0054	overlapping	0	3	0
Caulobacter_crescentus NA1000	Chrgi|221232939|ref|NC_011916.1|:55346-55346	55346	CCNA_00052	CC_0054	overlapping	0	2	0
Caulobacter_crescentus NA1000	Chrgi|221232939|ref|NC_011916.1|:55437-55437	55437	CCNA_00052	CC_0054	overlapping	0	1	0
Caulobacter_crescentus NA1000	Chrgi|221232939|ref|NC_011916.1|:55446-55446	55446	CCNA_00052	CC_0054	overlapping	0	2	0
Caulobacter_crescentus NA1000	Chrgi|221232939|ref|NC_011916.1|:55448-55448	55448	CCNA_00052	CC_0054	overlapping	0	2	0
Caulobacter_crescentus NA1000	Chrgi|221232939|ref|NC_011916.1|:55507-55507	55507	CCNA_00052	CC_0054	overlapping	0	2	0
Caulobacter_crescentus NA1000	Chrgi|221232939|ref|NC_011916.1|:55509-55509	55509	CCNA_00052	CC_0054	overlapping	0	1	0
Caulobacter_crescentus NA1000	Chrgi|221232939|ref|NC_011916.1|:55685-55685	55685	CCNA_00052	CC_0054	overlapping	0	24	322
Caulobacter_crescentus NA1000	Chrgi|221232939|ref|NC_011916.1|:55687-55687	55687	CCNA_00052	CC_0054	downstream	1	37	219
Caulobacter_crescentus NA1000	Chrgi|221232939|ref|NC_011916.1|:55689-55689	55689	CCNA_00052	CC_0054	downstream	3	217	7
Caulobacter_crescentus NA1000	Chrgi|221232939|ref|NC_011916.1|:55691-55691	55691	CCNA_00052	CC_0054	downstream	5	155	0
Caulobacter_crescentus NA1000	Chrgi|221232939|ref|NC_011916.1|:55705-55705	55705	CCNA_00052	CC_0054	downstream	19	177	3
Caulobacter_crescentus NA1000	Chrgi|221232939|ref|NC_011916.1|:55707-55707	55707	CCNA_00053	phoH	upstream	17	182	0
Caulobacter_crescentus NA1000	Chrgi|221232939|ref|NC_011916.1|:55724-55724	55724	CCNA_00053	phoH	overlapping	0	174	0
Caulobacter_crescentus NA1000	Chrgi|221232939|ref|NC_011916.1|:55726-55726	55726	CCNA_00053	phoH	overlapping	0	141	0
Caulobacter_crescentus NA1000	Chrgi|221232939|ref|NC_011916.1|:55756-55756	55756	CCNA_00053	phoH	overlapping	0	1	0
Caulobacter_crescentus NA1000	Chrgi|221232939|ref|NC_011916.1|:55757-55757	55757	CCNA_00053	phoH	overlapping	0	72	0
Caulobacter_crescentus NA1000	Chrgi|221232939|ref|NC_011916.1|:55759-55759	55759	CCNA_00053	phoH	overlapping	0	56	0
Caulobacter_crescentus NA1000	Chrgi|221232939|ref|NC_011916.1|:55809-55809	55809	CCNA_00053	phoH	overlapping	0	114	14
Caulobacter_crescentus NA1000	Chrgi|221232939|ref|NC_011916.1|:55811-55811	55811	CCNA_00053	phoH	overlapping	0	101	7
Caulobacter_crescentus NA1000	Chrgi|221232939|ref|NC_011916.1|:55843-55843	55843	CCNA_00053	phoH	overlapping	0	222	0
Caulobacter_crescentus NA1000	Chrgi|221232939|ref|NC_011916.1|:55845-55845	55845	CCNA_00053	phoH	overlapping	0	196	0
Caulobacter_crescentus NA1000	Chrgi|221232939|ref|NC_011916.1|:55966-55966	55966	CCNA_00053	phoH	overlapping	0	50	0
Caulobacter_crescentus NA1000	Chrgi|221232939|ref|NC_011916.1|:55968-55968	55968	CCNA_00053	phoH	overlapping	0	44	0
Caulobacter_crescentus NA1000	Chrgi|221232939|ref|NC_011916.1|:56102-56102	56102	CCNA_00053	phoH	overlapping	0	1	0
Caulobacter_crescentus NA1000	Chrgi|221232939|ref|NC_011916.1|:56130-56130	56130	CCNA_00053	phoH	overlapping	0	251	0
Caulobacter_crescentus NA1000	Chrgi|221232939|ref|NC_011916.1|:56132-56132	56132	CCNA_00053	phoH	overlapping	0	635	0
Caulobacter_crescentus NA1000	Chrgi|221232939|ref|NC_011916.1|:56134-56134	56134	CCNA_00053	phoH	overlapping	0	389	4
Caulobacter_crescentus NA1000	Chrgi|221232939|ref|NC_011916.1|:56211-56211	56211	CCNA_00053	phoH	overlapping	0	5	1
Caulobacter_crescentus NA1000	Chrgi|221232939|ref|NC_011916.1|:56213-56213	56213	CCNA_00053	phoH	overlapping	0	2	0
Caulobacter_crescentus NA1000	Chrgi|221232939|ref|NC_011916.1|:56329-56329	56329	CCNA_00053	phoH	overlapping	0	225	714
Caulobacter_crescentus NA1000	Chrgi|221232939|ref|NC_011916.1|:56331-56331	56331	CCNA_00053	phoH	overlapping	0	129	694
Caulobacter_crescentus NA1000	Chrgi|221232939|ref|NC_011916.1|:56333-56333	56333	CCNA_00053	phoH	overlapping	0	141	0
Caulobacter_crescentus NA1000	Chrgi|221232939|ref|NC_011916.1|:56335-56335	56335	CCNA_00053	phoH	overlapping	0	45	0
Caulobacter_crescentus NA1000	Chrgi|221232939|ref|NC_011916.1|:56726-56726	56726	CCNA_00054	CC_0056	overlapping	0	22	0
Caulobacter_crescentus NA1000	Chrgi|221232939|ref|NC_011916.1|:56728-56728	56728	CCNA_00054	CC_0056	overlapping	0	10	0
Caulobacter_crescentus NA1000	Chrgi|221232939|ref|NC_011916.1|:56739-56739	56739	CCNA_00054	CC_0056	overlapping	0	0	1
Caulobacter_crescentus NA1000	Chrgi|221232939|ref|NC_011916.1|:56788-56788	56788	CCNA_00054	CC_0056	overlapping	0	54	6
Caulobacter_crescentus NA1000	Chrgi|221232939|ref|NC_011916.1|:56790-56790	56790	CCNA_00054	CC_0056	overlapping	0	96	8
Caulobacter_crescentus NA1000	Chrgi|221232939|ref|NC_011916.1|:56898-56898	56898	CCNA_00054	CC_0056	overlapping	0	0	9
Caulobacter_crescentus NA1000	Chrgi|221232939|ref|NC_011916.1|:56989-56989	56989	CCNA_00054	CC_0056	overlapping	0	144	2
Caulobacter_crescentus NA1000	Chrgi|221232939|ref|NC_011916.1|:56991-56991	56991	CCNA_00054	CC_0056	overlapping	0	105	0
Caulobacter_crescentus NA1000	Chrgi|221232939|ref|NC_011916.1|:57145-57145	57145	CCNA_00054	CC_0056	overlapping	0	565	187
Caulobacter_crescentus NA1000	Chrgi|221232939|ref|NC_011916.1|:57147-57147	57147	CCNA_00054	CC_0056	overlapping	0	555	178
Caulobacter_crescentus NA1000	Chrgi|221232939|ref|NC_011916.1|:57173-57173	57173	CCNA_00054	CC_0056	overlapping	0	84	13
Caulobacter_crescentus NA1000	Chrgi|221232939|ref|NC_011916.1|:57175-57175	57175	CCNA_00054	CC_0056	overlapping	0	69	4
Caulobacter_crescentus NA1000	Chrgi|221232939|ref|NC_011916.1|:57220-57220	57220	CCNA_00054	CC_0056	overlapping	0	49	2
Caulobacter_crescentus NA1000	Chrgi|221232939|ref|NC_011916.1|:57222-57222	57222	CCNA_00054	CC_0056	overlapping	0	39	2
Caulobacter_crescentus NA1000	Chrgi|221232939|ref|NC_011916.1|:57295-57295	57295	CCNA_00054	CC_0056	overlapping	0	7	0
Caulobacter_crescentus NA1000	Chrgi|221232939|ref|NC_011916.1|:57297-57297	57297	CCNA_00054	CC_0056	overlapping	0	1	0
Caulobacter_crescentus NA1000	Chrgi|221232939|ref|NC_011916.1|:57370-57370	57370	CCNA_00054	CC_0056	overlapping	0	59	0
Caulobacter_crescentus NA1000	Chrgi|221232939|ref|NC_011916.1|:57372-57372	57372	CCNA_00054	CC_0056	overlapping	0	36	0
Caulobacter_crescentus NA1000	Chrgi|221232939|ref|NC_011916.1|:57482-57482	57482	CCNA_00054	CC_0056	overlapping	0	59	0
Caulobacter_crescentus NA1000	Chrgi|221232939|ref|NC_011916.1|:57484-57484	57484	CCNA_00054	CC_0056	overlapping	0	105	0
Caulobacter_crescentus NA1000	Chrgi|221232939|ref|NC_011916.1|:57486-57486	57486	CCNA_00054	CC_0056	overlapping	0	53	0
Caulobacter_crescentus NA1000	Chrgi|221232939|ref|NC_011916.1|:57667-57667	57667	CCNA_00054	CC_0056	overlapping	0	64	52
Caulobacter_crescentus NA1000	Chrgi|221232939|ref|NC_011916.1|:57669-57669	57669	CCNA_00054	CC_0056	overlapping	0	104	47
Caulobacter_crescentus NA1000	Chrgi|221232939|ref|NC_011916.1|:57808-57808	57808	CCNA_00054	CC_0056	overlapping	0	67	0
Caulobacter_crescentus NA1000	Chrgi|221232939|ref|NC_011916.1|:57810-57810	57810	CCNA_00054	CC_0056	overlapping	0	93	0
Caulobacter_crescentus NA1000	Chrgi|221232939|ref|NC_011916.1|:57823-57823	57823	CCNA_00054	CC_0056	overlapping	0	52	93
Caulobacter_crescentus NA1000	Chrgi|221232939|ref|NC_011916.1|:57825-57825	57825	CCNA_00054	CC_0056	overlapping	0	94	81
Caulobacter_crescentus NA1000	Chrgi|221232939|ref|NC_011916.1|:57851-57851	57851	CCNA_00054	CC_0056	overlapping	0	8	0
Caulobacter_crescentus NA1000	Chrgi|221232939|ref|NC_011916.1|:57853-57853	57853	CCNA_00054	CC_0056	overlapping	0	10	0
Caulobacter_crescentus NA1000	Chrgi|221232939|ref|NC_011916.1|:57907-57907	57907	CCNA_00054	CC_0056	overlapping	0	58	0
Caulobacter_crescentus NA1000	Chrgi|221232939|ref|NC_011916.1|:57909-57909	57909	CCNA_00054	CC_0056	overlapping	0	92	0
Caulobacter_crescentus NA1000	Chrgi|221232939|ref|NC_011916.1|:57949-57949	57949	CCNA_00054	CC_0056	overlapping	0	105	0
Caulobacter_crescentus NA1000	Chrgi|221232939|ref|NC_011916.1|:57951-57951	57951	CCNA_00054	CC_0056	overlapping	0	98	0
Caulobacter_crescentus NA1000	Chrgi|221232939|ref|NC_011916.1|:57970-57970	57970	CCNA_00054	CC_0056	overlapping	0	354	0
Caulobacter_crescentus NA1000	Chrgi|221232939|ref|NC_011916.1|:57972-57972	57972	CCNA_00054	CC_0056	overlapping	0	336	3
Caulobacter_crescentus NA1000	Chrgi|221232939|ref|NC_011916.1|:58021-58021	58021	CCNA_00054	CC_0056	downstream	10	4	0
Caulobacter_crescentus NA1000	Chrgi|221232939|ref|NC_011916.1|:58023-58023	58023	CCNA_00054	CC_0056	downstream	12	8	0
Caulobacter_crescentus NA1000	Chrgi|221232939|ref|NC_011916.1|:58201-58201	58201	CCNA_00055	CC_0057	overlapping	0	191	12
Caulobacter_crescentus NA1000	Chrgi|221232939|ref|NC_011916.1|:58203-58203	58203	CCNA_00055	CC_0057	overlapping	0	177	6
Caulobacter_crescentus NA1000	Chrgi|221232939|ref|NC_011916.1|:58222-58222	58222	CCNA_00055	CC_0057	overlapping	0	10	0
Caulobacter_crescentus NA1000	Chrgi|221232939|ref|NC_011916.1|:58224-58224	58224	CCNA_00055	CC_0057	overlapping	0	5	0
Caulobacter_crescentus NA1000	Chrgi|221232939|ref|NC_011916.1|:58252-58252	58252	CCNA_00055	CC_0057	overlapping	0	25	0
Caulobacter_crescentus NA1000	Chrgi|221232939|ref|NC_011916.1|:58254-58254	58254	CCNA_00055	CC_0057	overlapping	0	20	0
Caulobacter_crescentus NA1000	Chrgi|221232939|ref|NC_011916.1|:58372-58372	58372	CCNA_00055	CC_0057	overlapping	0	18	0
Caulobacter_crescentus NA1000	Chrgi|221232939|ref|NC_011916.1|:58374-58374	58374	CCNA_00055	CC_0057	overlapping	0	17	0
Caulobacter_crescentus NA1000	Chrgi|221232939|ref|NC_011916.1|:58583-58583	58583	CCNA_00055	CC_0057	overlapping	0	5	0
Caulobacter_crescentus NA1000	Chrgi|221232939|ref|NC_011916.1|:58585-58585	58585	CCNA_00055	CC_0057	overlapping	0	9	0
Caulobacter_crescentus NA1000	Chrgi|221232939|ref|NC_011916.1|:58639-58639	58639	CCNA_00056	CC_0058	upstream	15	55	0
Caulobacter_crescentus NA1000	Chrgi|221232939|ref|NC_011916.1|:58641-58641	58641	CCNA_00056	CC_0058	upstream	13	77	0
Caulobacter_crescentus NA1000	Chrgi|221232939|ref|NC_011916.1|:58654-58654	58654	CCNA_00056	CC_0058	overlapping	0	144	51
Caulobacter_crescentus NA1000	Chrgi|221232939|ref|NC_011916.1|:58656-58656	58656	CCNA_00056	CC_0058	overlapping	0	76	69
Caulobacter_crescentus NA1000	Chrgi|221232939|ref|NC_011916.1|:58661-58661	58661	CCNA_00056	CC_0058	overlapping	0	19	0
Caulobacter_crescentus NA1000	Chrgi|221232939|ref|NC_011916.1|:58663-58663	58663	CCNA_00056	CC_0058	overlapping	0	5	0
Caulobacter_crescentus NA1000	Chrgi|221232939|ref|NC_011916.1|:58711-58711	58711	CCNA_00056	CC_0058	overlapping	0	81	0
Caulobacter_crescentus NA1000	Chrgi|221232939|ref|NC_011916.1|:58713-58713	58713	CCNA_00056	CC_0058	overlapping	0	66	0
Caulobacter_crescentus NA1000	Chrgi|221232939|ref|NC_011916.1|:58714-58714	58714	CCNA_00056	CC_0058	overlapping	0	171	13
Caulobacter_crescentus NA1000	Chrgi|221232939|ref|NC_011916.1|:58716-58716	58716	CCNA_00056	CC_0058	overlapping	0	59	15
Caulobacter_crescentus NA1000	Chrgi|221232939|ref|NC_011916.1|:58756-58756	58756	CCNA_00056	CC_0058	overlapping	0	62	0
Caulobacter_crescentus NA1000	Chrgi|221232939|ref|NC_011916.1|:58758-58758	58758	CCNA_00056	CC_0058	overlapping	0	6	0
Caulobacter_crescentus NA1000	Chrgi|221232939|ref|NC_011916.1|:58893-58893	58893	CCNA_00056	CC_0058	overlapping	0	6	61
Caulobacter_crescentus NA1000	Chrgi|221232939|ref|NC_011916.1|:58895-58895	58895	CCNA_00056	CC_0058	overlapping	0	14	171
Caulobacter_crescentus NA1000	Chrgi|221232939|ref|NC_011916.1|:59115-59115	59115	CCNA_00057	CC_0059	overlapping	0	106	0
Caulobacter_crescentus NA1000	Chrgi|221232939|ref|NC_011916.1|:59117-59117	59117	CCNA_00057	CC_0059	overlapping	0	10	0
Caulobacter_crescentus NA1000	Chrgi|221232939|ref|NC_011916.1|:59122-59122	59122	CCNA_00057	CC_0059	overlapping	0	37	0
Caulobacter_crescentus NA1000	Chrgi|221232939|ref|NC_011916.1|:59124-59124	59124	CCNA_00057	CC_0059	overlapping	0	2	0
Caulobacter_crescentus NA1000	Chrgi|221232939|ref|NC_011916.1|:59136-59136	59136	CCNA_00057	CC_0059	overlapping	0	61	94
Caulobacter_crescentus NA1000	Chrgi|221232939|ref|NC_011916.1|:59138-59138	59138	CCNA_00057	CC_0059	overlapping	0	10	38
Caulobacter_crescentus NA1000	Chrgi|221232939|ref|NC_011916.1|:59151-59151	59151	CCNA_00057	CC_0059	overlapping	0	103	7
Caulobacter_crescentus NA1000	Chrgi|221232939|ref|NC_011916.1|:59153-59153	59153	CCNA_00057	CC_0059	overlapping	0	9	6
Caulobacter_crescentus NA1000	Chrgi|221232939|ref|NC_011916.1|:59397-59397	59397	CCNA_00057	CC_0059	overlapping	0	34	5
Caulobacter_crescentus NA1000	Chrgi|221232939|ref|NC_011916.1|:59399-59399	59399	CCNA_00057	CC_0059	overlapping	0	84	0
Caulobacter_crescentus NA1000	Chrgi|221232939|ref|NC_011916.1|:59822-59822	59822	CCNA_00058	CC_0060	overlapping	0	33	0
Caulobacter_crescentus NA1000	Chrgi|221232939|ref|NC_011916.1|:59824-59824	59824	CCNA_00058	CC_0060	overlapping	0	39	0
Caulobacter_crescentus NA1000	Chrgi|221232939|ref|NC_011916.1|:59877-59877	59877	CCNA_00058	CC_0060	overlapping	0	212	0
Caulobacter_crescentus NA1000	Chrgi|221232939|ref|NC_011916.1|:59879-59879	59879	CCNA_00058	CC_0060	overlapping	0	278	0
Caulobacter_crescentus NA1000	Chrgi|221232939|ref|NC_011916.1|:59944-59944	59944	CCNA_00058	CC_0060	overlapping	0	99	4
Caulobacter_crescentus NA1000	Chrgi|221232939|ref|NC_011916.1|:59946-59946	59946	CCNA_00058	CC_0060	overlapping	0	132	0
Caulobacter_crescentus NA1000	Chrgi|221232939|ref|NC_011916.1|:60036-60036	60036	CCNA_00058	CC_0060	overlapping	0	79	0
Caulobacter_crescentus NA1000	Chrgi|221232939|ref|NC_011916.1|:60038-60038	60038	CCNA_00058	CC_0060	overlapping	0	81	0
Caulobacter_crescentus NA1000	Chrgi|221232939|ref|NC_011916.1|:60167-60167	60167	CCNA_00058	CC_0060	overlapping	0	163	0
Caulobacter_crescentus NA1000	Chrgi|221232939|ref|NC_011916.1|:60169-60169	60169	CCNA_00058	CC_0060	overlapping	0	140	0
Caulobacter_crescentus NA1000	Chrgi|221232939|ref|NC_011916.1|:60255-60255	60255	CCNA_00058	CC_0060	overlapping	0	4	0
Caulobacter_crescentus NA1000	Chrgi|221232939|ref|NC_011916.1|:60257-60257	60257	CCNA_00058	CC_0060	overlapping	0	11	0
Caulobacter_crescentus NA1000	Chrgi|221232939|ref|NC_011916.1|:60366-60366	60366	CCNA_00058	CC_0060	overlapping	0	152	4
Caulobacter_crescentus NA1000	Chrgi|221232939|ref|NC_011916.1|:60368-60368	60368	CCNA_00058	CC_0060	overlapping	0	2	0
Caulobacter_crescentus NA1000	Chrgi|221232939|ref|NC_011916.1|:60396-60396	60396	CCNA_00058	CC_0060	downstream	10	37	0
Caulobacter_crescentus NA1000	Chrgi|221232939|ref|NC_011916.1|:60398-60398	60398	CCNA_00058	CC_0060	downstream	12	34	0
Caulobacter_crescentus NA1000	Chrgi|221232939|ref|NC_011916.1|:60534-60534	60534	CCNA_00059	CC_0061	overlapping	0	57	0
Caulobacter_crescentus NA1000	Chrgi|221232939|ref|NC_011916.1|:60536-60536	60536	CCNA_00059	CC_0061	overlapping	0	40	0
Caulobacter_crescentus NA1000	Chrgi|221232939|ref|NC_011916.1|:60732-60732	60732	CCNA_00059	CC_0061	overlapping	0	31	2
Caulobacter_crescentus NA1000	Chrgi|221232939|ref|NC_011916.1|:60734-60734	60734	CCNA_00059	CC_0061	overlapping	0	53	5
Caulobacter_crescentus NA1000	Chrgi|221232939|ref|NC_011916.1|:60858-60858	60858	CCNA_00059	CC_0061	overlapping	0	16	0
Caulobacter_crescentus NA1000	Chrgi|221232939|ref|NC_011916.1|:60860-60860	60860	CCNA_00059	CC_0061	overlapping	0	19	0
Caulobacter_crescentus NA1000	Chrgi|221232939|ref|NC_011916.1|:60889-60889	60889	CCNA_00059	CC_0061	overlapping	0	100	0
Caulobacter_crescentus NA1000	Chrgi|221232939|ref|NC_011916.1|:60891-60891	60891	CCNA_00059	CC_0061	overlapping	0	56	0
Caulobacter_crescentus NA1000	Chrgi|221232939|ref|NC_011916.1|:60900-60900	60900	CCNA_00059	CC_0061	overlapping	0	0	2
Caulobacter_crescentus NA1000	Chrgi|221232939|ref|NC_011916.1|:60960-60960	60960	CCNA_00059	CC_0061	overlapping	0	142	0
Caulobacter_crescentus NA1000	Chrgi|221232939|ref|NC_011916.1|:60962-60962	60962	CCNA_00059	CC_0061	overlapping	0	99	0
Caulobacter_crescentus NA1000	Chrgi|221232939|ref|NC_011916.1|:61014-61014	61014	CCNA_00059	CC_0061	overlapping	0	132	7
Caulobacter_crescentus NA1000	Chrgi|221232939|ref|NC_011916.1|:61016-61016	61016	CCNA_00059	CC_0061	overlapping	0	165	0
Caulobacter_crescentus NA1000	Chrgi|221232939|ref|NC_011916.1|:61154-61154	61154	CCNA_00059	CC_0061	downstream	33	2	0
Caulobacter_crescentus NA1000	Chrgi|221232939|ref|NC_011916.1|:61156-61156	61156	CCNA_00059	CC_0061	downstream	35	2	94
Caulobacter_crescentus NA1000	Chrgi|221232939|ref|NC_011916.1|:61158-61158	61158	CCNA_00060	CC_0062	upstream	33	1	90
Caulobacter_crescentus NA1000	Chrgi|221232939|ref|NC_011916.1|:61227-61227	61227	CCNA_00060	CC_0062	overlapping	0	3	0
Caulobacter_crescentus NA1000	Chrgi|221232939|ref|NC_011916.1|:61316-61316	61316	CCNA_00060	CC_0062	overlapping	0	1	0
Caulobacter_crescentus NA1000	Chrgi|221232939|ref|NC_011916.1|:61440-61440	61440	CCNA_00060	CC_0062	overlapping	0	11	0
Caulobacter_crescentus NA1000	Chrgi|221232939|ref|NC_011916.1|:61442-61442	61442	CCNA_00060	CC_0062	overlapping	0	34	0
Caulobacter_crescentus NA1000	Chrgi|221232939|ref|NC_011916.1|:61526-61526	61526	CCNA_00060	CC_0062	overlapping	0	4	0
Caulobacter_crescentus NA1000	Chrgi|221232939|ref|NC_011916.1|:61756-61756	61756	CCNA_00060	CC_0062	overlapping	0	19	3
Caulobacter_crescentus NA1000	Chrgi|221232939|ref|NC_011916.1|:61758-61758	61758	CCNA_00060	CC_0062	overlapping	0	18	3
Caulobacter_crescentus NA1000	Chrgi|221232939|ref|NC_011916.1|:61819-61819	61819	CCNA_00060	CC_0062	downstream	56	7	0
Caulobacter_crescentus NA1000	Chrgi|221232939|ref|NC_011916.1|:61821-61821	61821	CCNA_00060	CC_0062	downstream	58	8	0
Caulobacter_crescentus NA1000	Chrgi|221232939|ref|NC_011916.1|:61907-61907	61907	CCNA_00061	CC_0063	overlapping	0	87	0
Caulobacter_crescentus NA1000	Chrgi|221232939|ref|NC_011916.1|:61909-61909	61909	CCNA_00061	CC_0063	overlapping	0	68	0
Caulobacter_crescentus NA1000	Chrgi|221232939|ref|NC_011916.1|:61932-61932	61932	CCNA_00061	CC_0063	overlapping	0	78	0
Caulobacter_crescentus NA1000	Chrgi|221232939|ref|NC_011916.1|:61934-61934	61934	CCNA_00061	CC_0063	overlapping	0	59	0
Caulobacter_crescentus NA1000	Chrgi|221232939|ref|NC_011916.1|:61953-61953	61953	CCNA_00061	CC_0063	overlapping	0	285	14
Caulobacter_crescentus NA1000	Chrgi|221232939|ref|NC_011916.1|:61955-61955	61955	CCNA_00061	CC_0063	overlapping	0	240	26
Caulobacter_crescentus NA1000	Chrgi|221232939|ref|NC_011916.1|:62001-62001	62001	CCNA_00061	CC_0063	overlapping	0	88	0
Caulobacter_crescentus NA1000	Chrgi|221232939|ref|NC_011916.1|:62003-62003	62003	CCNA_00061	CC_0063	overlapping	0	92	0
Caulobacter_crescentus NA1000	Chrgi|221232939|ref|NC_011916.1|:62037-62037	62037	CCNA_00061	CC_0063	overlapping	0	111	67
Caulobacter_crescentus NA1000	Chrgi|221232939|ref|NC_011916.1|:62039-62039	62039	CCNA_00061	CC_0063	overlapping	0	78	51
Caulobacter_crescentus NA1000	Chrgi|221232939|ref|NC_011916.1|:62067-62067	62067	CCNA_00061	CC_0063	overlapping	0	44	0
Caulobacter_crescentus NA1000	Chrgi|221232939|ref|NC_011916.1|:62069-62069	62069	CCNA_00061	CC_0063	overlapping	0	11	0
Caulobacter_crescentus NA1000	Chrgi|221232939|ref|NC_011916.1|:62085-62085	62085	CCNA_00061	CC_0063	overlapping	0	57	0
Caulobacter_crescentus NA1000	Chrgi|221232939|ref|NC_011916.1|:62087-62087	62087	CCNA_00061	CC_0063	overlapping	0	124	0
Caulobacter_crescentus NA1000	Chrgi|221232939|ref|NC_011916.1|:62089-62089	62089	CCNA_00061	CC_0063	overlapping	0	48	2
Caulobacter_crescentus NA1000	Chrgi|221232939|ref|NC_011916.1|:62397-62397	62397	CCNA_00061	CC_0063	overlapping	0	14	79
Caulobacter_crescentus NA1000	Chrgi|221232939|ref|NC_011916.1|:62520-62520	62520	CCNA_00061	CC_0063	overlapping	0	107	0
Caulobacter_crescentus NA1000	Chrgi|221232939|ref|NC_011916.1|:62522-62522	62522	CCNA_00061	CC_0063	overlapping	0	92	0
Caulobacter_crescentus NA1000	Chrgi|221232939|ref|NC_011916.1|:62628-62628	62628	CCNA_00061	CC_0063	overlapping	0	128	0
Caulobacter_crescentus NA1000	Chrgi|221232939|ref|NC_011916.1|:62630-62630	62630	CCNA_00061	CC_0063	overlapping	0	127	0
Caulobacter_crescentus NA1000	Chrgi|221232939|ref|NC_011916.1|:62700-62700	62700	CCNA_00061	CC_0063	overlapping	0	77	465
Caulobacter_crescentus NA1000	Chrgi|221232939|ref|NC_011916.1|:62702-62702	62702	CCNA_00061	CC_0063	overlapping	0	96	435
Caulobacter_crescentus NA1000	Chrgi|221232939|ref|NC_011916.1|:62832-62832	62832	CCNA_00061	CC_0063	overlapping	0	103	0
Caulobacter_crescentus NA1000	Chrgi|221232939|ref|NC_011916.1|:62834-62834	62834	CCNA_00061	CC_0063	overlapping	0	95	0
Caulobacter_crescentus NA1000	Chrgi|221232939|ref|NC_011916.1|:62883-62883	62883	CCNA_00061	CC_0063	overlapping	0	208	0
Caulobacter_crescentus NA1000	Chrgi|221232939|ref|NC_011916.1|:62885-62885	62885	CCNA_00061	CC_0063	overlapping	0	188	0
Caulobacter_crescentus NA1000	Chrgi|221232939|ref|NC_011916.1|:63093-63093	63093	CCNA_00061	CC_0063	overlapping	0	63	0
Caulobacter_crescentus NA1000	Chrgi|221232939|ref|NC_011916.1|:63095-63095	63095	CCNA_00061	CC_0063	overlapping	0	26	0
Caulobacter_crescentus NA1000	Chrgi|221232939|ref|NC_011916.1|:63114-63114	63114	CCNA_00061	CC_0063	overlapping	0	41	0
Caulobacter_crescentus NA1000	Chrgi|221232939|ref|NC_011916.1|:63116-63116	63116	CCNA_00061	CC_0063	overlapping	0	35	0
Caulobacter_crescentus NA1000	Chrgi|221232939|ref|NC_011916.1|:63262-63262	63262	CCNA_00062	trpS	upstream	65	195	3
Caulobacter_crescentus NA1000	Chrgi|221232939|ref|NC_011916.1|:63264-63264	63264	CCNA_00062	trpS	upstream	63	6	1
Caulobacter_crescentus NA1000	Chrgi|221232939|ref|NC_011916.1|:63327-63327	63327	CCNA_00062	trpS	overlapping	0	167	0
Caulobacter_crescentus NA1000	Chrgi|221232939|ref|NC_011916.1|:63329-63329	63329	CCNA_00062	trpS	overlapping	0	127	0
Caulobacter_crescentus NA1000	Chrgi|221232939|ref|NC_011916.1|:63587-63587	63587	CCNA_00062	trpS	overlapping	0	0	3
Caulobacter_crescentus NA1000	Chrgi|221232939|ref|NC_011916.1|:64335-64335	64335	CCNA_00062	trpS	overlapping	0	128	0
Caulobacter_crescentus NA1000	Chrgi|221232939|ref|NC_011916.1|:64337-64337	64337	CCNA_00062	trpS	overlapping	0	109	0
Caulobacter_crescentus NA1000	Chrgi|221232939|ref|NC_011916.1|:64425-64425	64425	CCNA_03913	64440..64487	upstream	15	28	0
Caulobacter_crescentus NA1000	Chrgi|221232939|ref|NC_011916.1|:64427-64427	64427	CCNA_03913	64440..64487	upstream	13	48	0
Caulobacter_crescentus NA1000	Chrgi|221232939|ref|NC_011916.1|:64467-64467	64467	CCNA_03913	64440..64487	overlapping	0	99	0
Caulobacter_crescentus NA1000	Chrgi|221232939|ref|NC_011916.1|:64469-64469	64469	CCNA_03913	64440..64487	overlapping	0	71	0
Caulobacter_crescentus NA1000	Chrgi|221232939|ref|NC_011916.1|:65938-65938	65938	CCNA_00063	mviN	overlapping	0	275	999
Caulobacter_crescentus NA1000	Chrgi|221232939|ref|NC_011916.1|:65939-65939	65939	CCNA_00063	mviN	overlapping	0	0	1
Caulobacter_crescentus NA1000	Chrgi|221232939|ref|NC_011916.1|:66070-66070	66070	CCNA_00063	mviN	overlapping	0	1	0
Caulobacter_crescentus NA1000	Chrgi|221232939|ref|NC_011916.1|:66129-66129	66129	CCNA_00063	mviN	downstream	38	6	0
Caulobacter_crescentus NA1000	Chrgi|221232939|ref|NC_011916.1|:66131-66131	66131	CCNA_00063	mviN	downstream	40	7	0
Caulobacter_crescentus NA1000	Chrgi|221232939|ref|NC_011916.1|:66183-66183	66183	CCNA_00063	mviN	downstream	92	112	0
Caulobacter_crescentus NA1000	Chrgi|221232939|ref|NC_011916.1|:66185-66185	66185	CCNA_00063	mviN	downstream	94	92	0
Caulobacter_crescentus NA1000	Chrgi|221232939|ref|NC_011916.1|:66230-66230	66230	CCNA_00064	CC_0066	upstream	101	34	0
Caulobacter_crescentus NA1000	Chrgi|221232939|ref|NC_011916.1|:66232-66232	66232	CCNA_00064	CC_0066	upstream	99	112	0
Caulobacter_crescentus NA1000	Chrgi|221232939|ref|NC_011916.1|:66282-66282	66282	CCNA_00064	CC_0066	upstream	49	16	0
Caulobacter_crescentus NA1000	Chrgi|221232939|ref|NC_011916.1|:66284-66284	66284	CCNA_00064	CC_0066	upstream	47	28	0
Caulobacter_crescentus NA1000	Chrgi|221232939|ref|NC_011916.1|:66292-66292	66292	CCNA_00064	CC_0066	upstream	39	42	0
Caulobacter_crescentus NA1000	Chrgi|221232939|ref|NC_011916.1|:66294-66294	66294	CCNA_00064	CC_0066	upstream	37	18	0
Caulobacter_crescentus NA1000	Chrgi|221232939|ref|NC_011916.1|:66331-66331	66331	CCNA_00064	CC_0066	overlapping	0	7	0
Caulobacter_crescentus NA1000	Chrgi|221232939|ref|NC_011916.1|:66333-66333	66333	CCNA_00064	CC_0066	overlapping	0	13	18
Caulobacter_crescentus NA1000	Chrgi|221232939|ref|NC_011916.1|:66413-66413	66413	CCNA_00064	CC_0066	overlapping	0	10	0
Caulobacter_crescentus NA1000	Chrgi|221232939|ref|NC_011916.1|:66415-66415	66415	CCNA_00064	CC_0066	overlapping	0	11	0
Caulobacter_crescentus NA1000	Chrgi|221232939|ref|NC_011916.1|:66488-66488	66488	CCNA_00064	CC_0066	overlapping	0	117	0
Caulobacter_crescentus NA1000	Chrgi|221232939|ref|NC_011916.1|:66490-66490	66490	CCNA_00064	CC_0066	overlapping	0	138	0
Caulobacter_crescentus NA1000	Chrgi|221232939|ref|NC_011916.1|:66610-66610	66610	CCNA_00064	CC_0066	overlapping	0	250	0
Caulobacter_crescentus NA1000	Chrgi|221232939|ref|NC_011916.1|:66612-66612	66612	CCNA_00064	CC_0066	overlapping	0	168	0
Caulobacter_crescentus NA1000	Chrgi|221232939|ref|NC_011916.1|:66664-66664	66664	CCNA_00064	CC_0066	overlapping	0	7	0
Caulobacter_crescentus NA1000	Chrgi|221232939|ref|NC_011916.1|:66785-66785	66785	CCNA_00064	CC_0066	overlapping	0	19	0
Caulobacter_crescentus NA1000	Chrgi|221232939|ref|NC_011916.1|:66787-66787	66787	CCNA_00064	CC_0066	overlapping	0	41	0
Caulobacter_crescentus NA1000	Chrgi|221232939|ref|NC_011916.1|:67165-67165	67165	CCNA_00064	CC_0066	overlapping	0	19	0
Caulobacter_crescentus NA1000	Chrgi|221232939|ref|NC_011916.1|:67167-67167	67167	CCNA_00064	CC_0066	overlapping	0	15	0
Caulobacter_crescentus NA1000	Chrgi|221232939|ref|NC_011916.1|:67236-67236	67236	CCNA_00064	CC_0066	overlapping	0	19	0
Caulobacter_crescentus NA1000	Chrgi|221232939|ref|NC_011916.1|:67238-67238	67238	CCNA_00064	CC_0066	overlapping	0	26	0
Caulobacter_crescentus NA1000	Chrgi|221232939|ref|NC_011916.1|:67464-67464	67464	CCNA_00064	CC_0066	overlapping	0	46	0
Caulobacter_crescentus NA1000	Chrgi|221232939|ref|NC_011916.1|:67466-67466	67466	CCNA_00064	CC_0066	overlapping	0	65	0
Caulobacter_crescentus NA1000	Chrgi|221232939|ref|NC_011916.1|:67468-67468	67468	CCNA_00064	CC_0066	overlapping	0	0	2
Caulobacter_crescentus NA1000	Chrgi|221232939|ref|NC_011916.1|:67759-67759	67759	CCNA_00064	CC_0066	overlapping	0	114	0
Caulobacter_crescentus NA1000	Chrgi|221232939|ref|NC_011916.1|:67761-67761	67761	CCNA_00064	CC_0066	overlapping	0	117	0
Caulobacter_crescentus NA1000	Chrgi|221232939|ref|NC_011916.1|:67976-67976	67976	CCNA_00064	CC_0066	overlapping	0	452	92
Caulobacter_crescentus NA1000	Chrgi|221232939|ref|NC_011916.1|:67978-67978	67978	CCNA_00064	CC_0066	overlapping	0	322	90
Caulobacter_crescentus NA1000	Chrgi|221232939|ref|NC_011916.1|:68126-68126	68126	CCNA_00064	CC_0066	overlapping	0	2	0
Caulobacter_crescentus NA1000	Chrgi|221232939|ref|NC_011916.1|:68128-68128	68128	CCNA_00064	CC_0066	downstream	1	2	0
Caulobacter_crescentus NA1000	Chrgi|221232939|ref|NC_011916.1|:68174-68174	68174	CCNA_03914	68179..68196	upstream	5	29	0
Caulobacter_crescentus NA1000	Chrgi|221232939|ref|NC_011916.1|:68176-68176	68176	CCNA_03914	68179..68196	upstream	3	68	0
Caulobacter_crescentus NA1000	Chrgi|221232939|ref|NC_011916.1|:68215-68215	68215	CCNA_03914	68179..68196	downstream	19	0	1
Caulobacter_crescentus NA1000	Chrgi|221232939|ref|NC_011916.1|:68231-68231	68231	CCNA_03914	68179..68196	downstream	35	2	0
Caulobacter_crescentus NA1000	Chrgi|221232939|ref|NC_011916.1|:68233-68233	68233	CCNA_03914	68179..68196	downstream	37	1	0
Caulobacter_crescentus NA1000	Chrgi|221232939|ref|NC_011916.1|:68251-68251	68251	CCNA_00065	CC_0067	upstream	38	2	0
Caulobacter_crescentus NA1000	Chrgi|221232939|ref|NC_011916.1|:68331-68331	68331	CCNA_00065	CC_0067	overlapping	0	5	0
Caulobacter_crescentus NA1000	Chrgi|221232939|ref|NC_011916.1|:68352-68352	68352	CCNA_00065	CC_0067	overlapping	0	19	0
Caulobacter_crescentus NA1000	Chrgi|221232939|ref|NC_011916.1|:68354-68354	68354	CCNA_00065	CC_0067	overlapping	0	31	0
Caulobacter_crescentus NA1000	Chrgi|221232939|ref|NC_011916.1|:68430-68430	68430	CCNA_00065	CC_0067	overlapping	0	124	0
Caulobacter_crescentus NA1000	Chrgi|221232939|ref|NC_011916.1|:68432-68432	68432	CCNA_00065	CC_0067	overlapping	0	114	0
Caulobacter_crescentus NA1000	Chrgi|221232939|ref|NC_011916.1|:68509-68509	68509	CCNA_00065	CC_0067	overlapping	0	16	0
Caulobacter_crescentus NA1000	Chrgi|221232939|ref|NC_011916.1|:68511-68511	68511	CCNA_00065	CC_0067	overlapping	0	14	0
Caulobacter_crescentus NA1000	Chrgi|221232939|ref|NC_011916.1|:68524-68524	68524	CCNA_00065	CC_0067	overlapping	0	4	0
Caulobacter_crescentus NA1000	Chrgi|221232939|ref|NC_011916.1|:68526-68526	68526	CCNA_00065	CC_0067	overlapping	0	366	98
Caulobacter_crescentus NA1000	Chrgi|221232939|ref|NC_011916.1|:68528-68528	68528	CCNA_00065	CC_0067	overlapping	0	350	98
Caulobacter_crescentus NA1000	Chrgi|221232939|ref|NC_011916.1|:68574-68574	68574	CCNA_00065	CC_0067	overlapping	0	210	0
Caulobacter_crescentus NA1000	Chrgi|221232939|ref|NC_011916.1|:68576-68576	68576	CCNA_00065	CC_0067	overlapping	0	212	0
Caulobacter_crescentus NA1000	Chrgi|221232939|ref|NC_011916.1|:68658-68658	68658	CCNA_00065	CC_0067	overlapping	0	135	5
Caulobacter_crescentus NA1000	Chrgi|221232939|ref|NC_011916.1|:68660-68660	68660	CCNA_00065	CC_0067	overlapping	0	187	0
Caulobacter_crescentus NA1000	Chrgi|221232939|ref|NC_011916.1|:68763-68763	68763	CCNA_00065	CC_0067	overlapping	0	100	0
Caulobacter_crescentus NA1000	Chrgi|221232939|ref|NC_011916.1|:68765-68765	68765	CCNA_00065	CC_0067	overlapping	0	78	0
Caulobacter_crescentus NA1000	Chrgi|221232939|ref|NC_011916.1|:68775-68775	68775	CCNA_00065	CC_0067	overlapping	0	0	4
Caulobacter_crescentus NA1000	Chrgi|221232939|ref|NC_011916.1|:68781-68781	68781	CCNA_00065	CC_0067	overlapping	0	105	2
Caulobacter_crescentus NA1000	Chrgi|221232939|ref|NC_011916.1|:68783-68783	68783	CCNA_00065	CC_0067	overlapping	0	85	7
Caulobacter_crescentus NA1000	Chrgi|221232939|ref|NC_011916.1|:69097-69097	69097	CCNA_00066	CC_0068	upstream	23	1	0
Caulobacter_crescentus NA1000	Chrgi|221232939|ref|NC_011916.1|:69109-69109	69109	CCNA_00066	CC_0068	upstream	11	59	0
Caulobacter_crescentus NA1000	Chrgi|221232939|ref|NC_011916.1|:69111-69111	69111	CCNA_00066	CC_0068	upstream	9	59	0
Caulobacter_crescentus NA1000	Chrgi|221232939|ref|NC_011916.1|:69273-69273	69273	CCNA_00066	CC_0068	overlapping	0	8	0
Caulobacter_crescentus NA1000	Chrgi|221232939|ref|NC_011916.1|:69275-69275	69275	CCNA_00066	CC_0068	overlapping	0	14	0
Caulobacter_crescentus NA1000	Chrgi|221232939|ref|NC_011916.1|:69327-69327	69327	CCNA_00066	CC_0068	overlapping	0	94	0
Caulobacter_crescentus NA1000	Chrgi|221232939|ref|NC_011916.1|:69329-69329	69329	CCNA_00066	CC_0068	overlapping	0	79	0
Caulobacter_crescentus NA1000	Chrgi|221232939|ref|NC_011916.1|:69469-69469	69469	CCNA_00066	CC_0068	overlapping	0	33	0
Caulobacter_crescentus NA1000	Chrgi|221232939|ref|NC_011916.1|:69471-69471	69471	CCNA_00066	CC_0068	overlapping	0	31	0
Caulobacter_crescentus NA1000	Chrgi|221232939|ref|NC_011916.1|:69598-69598	69598	CCNA_00067	CC_0069	overlapping	0	0	2
Caulobacter_crescentus NA1000	Chrgi|221232939|ref|NC_011916.1|:69691-69691	69691	CCNA_00067	CC_0069	overlapping	0	89	0
Caulobacter_crescentus NA1000	Chrgi|221232939|ref|NC_011916.1|:69693-69693	69693	CCNA_00067	CC_0069	overlapping	0	78	0
Caulobacter_crescentus NA1000	Chrgi|221232939|ref|NC_011916.1|:69805-69805	69805	CCNA_00068	gpsA	overlapping	0	0	3
Caulobacter_crescentus NA1000	Chrgi|221232939|ref|NC_011916.1|:70265-70265	70265	CCNA_00068	gpsA	overlapping	0	1	0
Caulobacter_crescentus NA1000	Chrgi|221232939|ref|NC_011916.1|:70624-70624	70624	CCNA_00068	gpsA	overlapping	0	1	0
Caulobacter_crescentus NA1000	Chrgi|221232939|ref|NC_011916.1|:70626-70626	70626	CCNA_00068	gpsA	overlapping	0	6	0
Caulobacter_crescentus NA1000	Chrgi|221232939|ref|NC_011916.1|:70825-70825	70825	CCNA_00069	CC_0071	overlapping	0	6	0
Caulobacter_crescentus NA1000	Chrgi|221232939|ref|NC_011916.1|:70827-70827	70827	CCNA_00069	CC_0071	overlapping	0	1	0
Caulobacter_crescentus NA1000	Chrgi|221232939|ref|NC_011916.1|:70966-70966	70966	CCNA_00069	CC_0071	overlapping	0	1	0
Caulobacter_crescentus NA1000	Chrgi|221232939|ref|NC_011916.1|:71609-71609	71609	CCNA_00069	CC_0071	overlapping	0	1	0
Caulobacter_crescentus NA1000	Chrgi|221232939|ref|NC_011916.1|:71683-71683	71683	CCNA_00069	CC_0071	overlapping	0	0	2
Caulobacter_crescentus NA1000	Chrgi|221232939|ref|NC_011916.1|:71893-71893	71893	CCNA_00069	CC_0071	overlapping	0	1	0
Caulobacter_crescentus NA1000	Chrgi|221232939|ref|NC_011916.1|:71901-71901	71901	CCNA_00069	CC_0071	overlapping	0	0	2
Caulobacter_crescentus NA1000	Chrgi|221232939|ref|NC_011916.1|:71931-71931	71931	CCNA_00069	CC_0071	downstream	27	47	0
Caulobacter_crescentus NA1000	Chrgi|221232939|ref|NC_011916.1|:71933-71933	71933	CCNA_00069	CC_0071	downstream	29	77	0
Caulobacter_crescentus NA1000	Chrgi|221232939|ref|NC_011916.1|:71963-71963	71963	CCNA_00070	CC_0072	downstream	14	59	0
Caulobacter_crescentus NA1000	Chrgi|221232939|ref|NC_011916.1|:71965-71965	71965	CCNA_00070	CC_0072	downstream	12	42	0
Caulobacter_crescentus NA1000	Chrgi|221232939|ref|NC_011916.1|:72397-72397	72397	CCNA_00070	CC_0072	overlapping	0	0	1
Caulobacter_crescentus NA1000	Chrgi|221232939|ref|NC_011916.1|:72942-72942	72942	CCNA_00070	CC_0072	overlapping	0	3	0
Caulobacter_crescentus NA1000	Chrgi|221232939|ref|NC_011916.1|:72944-72944	72944	CCNA_00070	CC_0072	overlapping	0	4	0
Caulobacter_crescentus NA1000	Chrgi|221232939|ref|NC_011916.1|:73381-73381	73381	CCNA_00071	CC_0073	overlapping	0	2	0
Caulobacter_crescentus NA1000	Chrgi|221232939|ref|NC_011916.1|:73733-73733	73733	CCNA_00072	CC_0074	overlapping	0	35	0
Caulobacter_crescentus NA1000	Chrgi|221232939|ref|NC_011916.1|:73735-73735	73735	CCNA_00072	CC_0074	overlapping	0	10	0
Caulobacter_crescentus NA1000	Chrgi|221232939|ref|NC_011916.1|:74216-74216	74216	CCNA_00072	CC_0074	overlapping	0	0	1
Caulobacter_crescentus NA1000	Chrgi|221232939|ref|NC_011916.1|:74253-74253	74253	CCNA_00072	CC_0074	overlapping	0	5	0
Caulobacter_crescentus NA1000	Chrgi|221232939|ref|NC_011916.1|:74291-74291	74291	CCNA_00072	CC_0074	overlapping	0	2	0
Caulobacter_crescentus NA1000	Chrgi|221232939|ref|NC_011916.1|:74293-74293	74293	CCNA_00072	CC_0074	overlapping	0	4	0
Caulobacter_crescentus NA1000	Chrgi|221232939|ref|NC_011916.1|:74305-74305	74305	CCNA_00072	CC_0074	overlapping	0	8	0
Caulobacter_crescentus NA1000	Chrgi|221232939|ref|NC_011916.1|:74307-74307	74307	CCNA_00072	CC_0074	overlapping	0	14	0
Caulobacter_crescentus NA1000	Chrgi|221232939|ref|NC_011916.1|:74995-74995	74995	CCNA_00073	CC_0075	overlapping	0	9	0
Caulobacter_crescentus NA1000	Chrgi|221232939|ref|NC_011916.1|:74997-74997	74997	CCNA_00073	CC_0075	overlapping	0	86	0
Caulobacter_crescentus NA1000	Chrgi|221232939|ref|NC_011916.1|:75109-75109	75109	CCNA_00073	CC_0075	overlapping	0	7	195
Caulobacter_crescentus NA1000	Chrgi|221232939|ref|NC_011916.1|:75111-75111	75111	CCNA_00073	CC_0075	overlapping	0	10	143
Caulobacter_crescentus NA1000	Chrgi|221232939|ref|NC_011916.1|:75377-75377	75377	CCNA_00073	CC_0075	overlapping	0	38	0
Caulobacter_crescentus NA1000	Chrgi|221232939|ref|NC_011916.1|:75379-75379	75379	CCNA_00073	CC_0075	overlapping	0	29	0
Caulobacter_crescentus NA1000	Chrgi|221232939|ref|NC_011916.1|:75484-75484	75484	CCNA_00073	CC_0075	overlapping	0	10	46
Caulobacter_crescentus NA1000	Chrgi|221232939|ref|NC_011916.1|:75486-75486	75486	CCNA_00073	CC_0075	overlapping	0	3	39
Caulobacter_crescentus NA1000	Chrgi|221232939|ref|NC_011916.1|:75805-75805	75805	CCNA_00073	CC_0075	overlapping	0	1	0
Caulobacter_crescentus NA1000	Chrgi|221232939|ref|NC_011916.1|:75807-75807	75807	CCNA_00073	CC_0075	overlapping	0	16	0
Caulobacter_crescentus NA1000	Chrgi|221232939|ref|NC_011916.1|:75841-75841	75841	CCNA_00073	CC_0075	overlapping	0	28	0
Caulobacter_crescentus NA1000	Chrgi|221232939|ref|NC_011916.1|:75843-75843	75843	CCNA_00073	CC_0075	overlapping	0	90	0
Caulobacter_crescentus NA1000	Chrgi|221232939|ref|NC_011916.1|:75925-75925	75925	CCNA_00073	CC_0075	overlapping	0	21	0
Caulobacter_crescentus NA1000	Chrgi|221232939|ref|NC_011916.1|:75927-75927	75927	CCNA_00073	CC_0075	overlapping	0	44	0
Caulobacter_crescentus NA1000	Chrgi|221232939|ref|NC_011916.1|:76001-76001	76001	CCNA_00073	CC_0075	overlapping	0	106	9
Caulobacter_crescentus NA1000	Chrgi|221232939|ref|NC_011916.1|:76003-76003	76003	CCNA_00073	CC_0075	overlapping	0	244	4
Caulobacter_crescentus NA1000	Chrgi|221232939|ref|NC_011916.1|:76005-76005	76005	CCNA_00073	CC_0075	overlapping	0	151	1
Caulobacter_crescentus NA1000	Chrgi|221232939|ref|NC_011916.1|:76105-76105	76105	CCNA_00073	CC_0075	overlapping	0	3	0
Caulobacter_crescentus NA1000	Chrgi|221232939|ref|NC_011916.1|:76107-76107	76107	CCNA_00073	CC_0075	overlapping	0	4	0
Caulobacter_crescentus NA1000	Chrgi|221232939|ref|NC_011916.1|:76230-76230	76230	CCNA_00073	CC_0075	upstream	122	68	0
Caulobacter_crescentus NA1000	Chrgi|221232939|ref|NC_011916.1|:76232-76232	76232	CCNA_00073	CC_0075	upstream	124	56	0
Caulobacter_crescentus NA1000	Chrgi|221232939|ref|NC_011916.1|:76244-76244	76244	CCNA_00073	CC_0075	upstream	136	34	0
Caulobacter_crescentus NA1000	Chrgi|221232939|ref|NC_011916.1|:76246-76246	76246	CCNA_00073	CC_0075	upstream	138	46	0
Caulobacter_crescentus NA1000	Chrgi|221232939|ref|NC_011916.1|:76249-76249	76249	CCNA_00073	CC_0075	upstream	141	195	0
Caulobacter_crescentus NA1000	Chrgi|221232939|ref|NC_011916.1|:76251-76251	76251	CCNA_00073	CC_0075	upstream	143	240	0
Caulobacter_crescentus NA1000	Chrgi|221232939|ref|NC_011916.1|:76253-76253	76253	CCNA_00073	CC_0075	upstream	145	224	0
Caulobacter_crescentus NA1000	Chrgi|221232939|ref|NC_011916.1|:76255-76255	76255	CCNA_00073	CC_0075	upstream	147	301	0
Caulobacter_crescentus NA1000	Chrgi|221232939|ref|NC_011916.1|:76294-76294	76294	CCNA_00074	CC_0076	upstream	183	67	0
Caulobacter_crescentus NA1000	Chrgi|221232939|ref|NC_011916.1|:76296-76296	76296	CCNA_00074	CC_0076	upstream	181	73	0
Caulobacter_crescentus NA1000	Chrgi|221232939|ref|NC_011916.1|:76305-76305	76305	CCNA_00074	CC_0076	upstream	172	185	0
Caulobacter_crescentus NA1000	Chrgi|221232939|ref|NC_011916.1|:76307-76307	76307	CCNA_00074	CC_0076	upstream	170	199	0
Caulobacter_crescentus NA1000	Chrgi|221232939|ref|NC_011916.1|:76324-76324	76324	CCNA_00074	CC_0076	upstream	153	34	0
Caulobacter_crescentus NA1000	Chrgi|221232939|ref|NC_011916.1|:76326-76326	76326	CCNA_00074	CC_0076	upstream	151	28	0
Caulobacter_crescentus NA1000	Chrgi|221232939|ref|NC_011916.1|:76353-76353	76353	CCNA_00074	CC_0076	upstream	124	1	0
Caulobacter_crescentus NA1000	Chrgi|221232939|ref|NC_011916.1|:76373-76373	76373	CCNA_00074	CC_0076	upstream	104	25	16
Caulobacter_crescentus NA1000	Chrgi|221232939|ref|NC_011916.1|:76375-76375	76375	CCNA_00074	CC_0076	upstream	102	20	9
Caulobacter_crescentus NA1000	Chrgi|221232939|ref|NC_011916.1|:76465-76465	76465	CCNA_00074	CC_0076	upstream	12	16	0
Caulobacter_crescentus NA1000	Chrgi|221232939|ref|NC_011916.1|:76467-76467	76467	CCNA_00074	CC_0076	upstream	10	17	0
Caulobacter_crescentus NA1000	Chrgi|221232939|ref|NC_011916.1|:76477-76477	76477	CCNA_00074	CC_0076	overlapping	0	66	26
Caulobacter_crescentus NA1000	Chrgi|221232939|ref|NC_011916.1|:76479-76479	76479	CCNA_00074	CC_0076	overlapping	0	47	31
Caulobacter_crescentus NA1000	Chrgi|221232939|ref|NC_011916.1|:76513-76513	76513	CCNA_00074	CC_0076	overlapping	0	30	0
Caulobacter_crescentus NA1000	Chrgi|221232939|ref|NC_011916.1|:76515-76515	76515	CCNA_00074	CC_0076	overlapping	0	20	0
Caulobacter_crescentus NA1000	Chrgi|221232939|ref|NC_011916.1|:76576-76576	76576	CCNA_00074	CC_0076	overlapping	0	31	0
Caulobacter_crescentus NA1000	Chrgi|221232939|ref|NC_011916.1|:76578-76578	76578	CCNA_00074	CC_0076	overlapping	0	64	0
Caulobacter_crescentus NA1000	Chrgi|221232939|ref|NC_011916.1|:76759-76759	76759	CCNA_00074	CC_0076	overlapping	0	16	0
Caulobacter_crescentus NA1000	Chrgi|221232939|ref|NC_011916.1|:76761-76761	76761	CCNA_00074	CC_0076	overlapping	0	12	0
Caulobacter_crescentus NA1000	Chrgi|221232939|ref|NC_011916.1|:76870-76870	76870	CCNA_00074	CC_0076	overlapping	0	3	0
Caulobacter_crescentus NA1000	Chrgi|221232939|ref|NC_011916.1|:76872-76872	76872	CCNA_00074	CC_0076	overlapping	0	18	0
Caulobacter_crescentus NA1000	Chrgi|221232939|ref|NC_011916.1|:76876-76876	76876	CCNA_00074	CC_0076	overlapping	0	238	17
Caulobacter_crescentus NA1000	Chrgi|221232939|ref|NC_011916.1|:76878-76878	76878	CCNA_00074	CC_0076	overlapping	0	347	19
Caulobacter_crescentus NA1000	Chrgi|221232939|ref|NC_011916.1|:77002-77002	77002	CCNA_00074	CC_0076	overlapping	0	68	0
Caulobacter_crescentus NA1000	Chrgi|221232939|ref|NC_011916.1|:77004-77004	77004	CCNA_00074	CC_0076	overlapping	0	72	0
Caulobacter_crescentus NA1000	Chrgi|221232939|ref|NC_011916.1|:77155-77155	77155	CCNA_00074	CC_0076	overlapping	0	124	0
Caulobacter_crescentus NA1000	Chrgi|221232939|ref|NC_011916.1|:77157-77157	77157	CCNA_00074	CC_0076	overlapping	0	146	0
Caulobacter_crescentus NA1000	Chrgi|221232939|ref|NC_011916.1|:77209-77209	77209	CCNA_00074	CC_0076	overlapping	0	63	6
Caulobacter_crescentus NA1000	Chrgi|221232939|ref|NC_011916.1|:77211-77211	77211	CCNA_00074	CC_0076	overlapping	0	65	6
Caulobacter_crescentus NA1000	Chrgi|221232939|ref|NC_011916.1|:77488-77488	77488	CCNA_00074	CC_0076	overlapping	0	38	0
Caulobacter_crescentus NA1000	Chrgi|221232939|ref|NC_011916.1|:77490-77490	77490	CCNA_00074	CC_0076	overlapping	0	59	0
Caulobacter_crescentus NA1000	Chrgi|221232939|ref|NC_011916.1|:77584-77584	77584	CCNA_00074	CC_0076	overlapping	0	12	0
Caulobacter_crescentus NA1000	Chrgi|221232939|ref|NC_011916.1|:77586-77586	77586	CCNA_00074	CC_0076	overlapping	0	22	0
Caulobacter_crescentus NA1000	Chrgi|221232939|ref|NC_011916.1|:77659-77659	77659	CCNA_00074	CC_0076	overlapping	0	182	0
Caulobacter_crescentus NA1000	Chrgi|221232939|ref|NC_011916.1|:77661-77661	77661	CCNA_00074	CC_0076	overlapping	0	204	0
Caulobacter_crescentus NA1000	Chrgi|221232939|ref|NC_011916.1|:77810-77810	77810	CCNA_00074	CC_0076	overlapping	0	2	0
Caulobacter_crescentus NA1000	Chrgi|221232939|ref|NC_011916.1|:77827-77827	77827	CCNA_00074	CC_0076	overlapping	0	43	0
Caulobacter_crescentus NA1000	Chrgi|221232939|ref|NC_011916.1|:77829-77829	77829	CCNA_00074	CC_0076	overlapping	0	63	0
Caulobacter_crescentus NA1000	Chrgi|221232939|ref|NC_011916.1|:77878-77878	77878	CCNA_00074	CC_0076	overlapping	0	225	0
Caulobacter_crescentus NA1000	Chrgi|221232939|ref|NC_011916.1|:77880-77880	77880	CCNA_00074	CC_0076	overlapping	0	236	0
Caulobacter_crescentus NA1000	Chrgi|221232939|ref|NC_011916.1|:77911-77911	77911	CCNA_00074	CC_0076	overlapping	0	56	0
Caulobacter_crescentus NA1000	Chrgi|221232939|ref|NC_011916.1|:77913-77913	77913	CCNA_00074	CC_0076	overlapping	0	51	0
Caulobacter_crescentus NA1000	Chrgi|221232939|ref|NC_011916.1|:77920-77920	77920	CCNA_00074	CC_0076	overlapping	0	168	0
Caulobacter_crescentus NA1000	Chrgi|221232939|ref|NC_011916.1|:77922-77922	77922	CCNA_00074	CC_0076	overlapping	0	180	1
Caulobacter_crescentus NA1000	Chrgi|221232939|ref|NC_011916.1|:77980-77980	77980	CCNA_00074	CC_0076	overlapping	0	101	0
Caulobacter_crescentus NA1000	Chrgi|221232939|ref|NC_011916.1|:77982-77982	77982	CCNA_00074	CC_0076	overlapping	0	84	0
Caulobacter_crescentus NA1000	Chrgi|221232939|ref|NC_011916.1|:78147-78147	78147	CCNA_00074	CC_0076	overlapping	0	0	1
Caulobacter_crescentus NA1000	Chrgi|221232939|ref|NC_011916.1|:78154-78154	78154	CCNA_00074	CC_0076	overlapping	0	38	0
Caulobacter_crescentus NA1000	Chrgi|221232939|ref|NC_011916.1|:78156-78156	78156	CCNA_00074	CC_0076	overlapping	0	37	0
Caulobacter_crescentus NA1000	Chrgi|221232939|ref|NC_011916.1|:78280-78280	78280	CCNA_00074	CC_0076	overlapping	0	5	0
Caulobacter_crescentus NA1000	Chrgi|221232939|ref|NC_011916.1|:78282-78282	78282	CCNA_00074	CC_0076	overlapping	0	3	0
Caulobacter_crescentus NA1000	Chrgi|221232939|ref|NC_011916.1|:78683-78683	78683	CCNA_00074	CC_0076	downstream	5	152	0
Caulobacter_crescentus NA1000	Chrgi|221232939|ref|NC_011916.1|:78685-78685	78685	CCNA_00074	CC_0076	downstream	7	243	0
Caulobacter_crescentus NA1000	Chrgi|221232939|ref|NC_011916.1|:78703-78703	78703	CCNA_00075	CC_0077	overlapping	0	49	0
Caulobacter_crescentus NA1000	Chrgi|221232939|ref|NC_011916.1|:78705-78705	78705	CCNA_00075	CC_0077	overlapping	0	46	0
Caulobacter_crescentus NA1000	Chrgi|221232939|ref|NC_011916.1|:78833-78833	78833	CCNA_00075	CC_0077	overlapping	0	0	1
Caulobacter_crescentus NA1000	Chrgi|221232939|ref|NC_011916.1|:78943-78943	78943	CCNA_00075	CC_0077	overlapping	0	189	0
Caulobacter_crescentus NA1000	Chrgi|221232939|ref|NC_011916.1|:78945-78945	78945	CCNA_00075	CC_0077	overlapping	0	198	4
Caulobacter_crescentus NA1000	Chrgi|221232939|ref|NC_011916.1|:79189-79189	79189	CCNA_00075	CC_0077	overlapping	0	2	0
Caulobacter_crescentus NA1000	Chrgi|221232939|ref|NC_011916.1|:79191-79191	79191	CCNA_00075	CC_0077	overlapping	0	3	0
Caulobacter_crescentus NA1000	Chrgi|221232939|ref|NC_011916.1|:79402-79402	79402	CCNA_00075	CC_0077	overlapping	0	13	0
Caulobacter_crescentus NA1000	Chrgi|221232939|ref|NC_011916.1|:79404-79404	79404	CCNA_00075	CC_0077	overlapping	0	11	0
Caulobacter_crescentus NA1000	Chrgi|221232939|ref|NC_011916.1|:79432-79432	79432	CCNA_00075	CC_0077	overlapping	0	60	0
Caulobacter_crescentus NA1000	Chrgi|221232939|ref|NC_011916.1|:79434-79434	79434	CCNA_00075	CC_0077	overlapping	0	102	0
Caulobacter_crescentus NA1000	Chrgi|221232939|ref|NC_011916.1|:79477-79477	79477	CCNA_00075	CC_0077	overlapping	0	142	0
Caulobacter_crescentus NA1000	Chrgi|221232939|ref|NC_011916.1|:79479-79479	79479	CCNA_00075	CC_0077	overlapping	0	151	0
Caulobacter_crescentus NA1000	Chrgi|221232939|ref|NC_011916.1|:79675-79675	79675	CCNA_00075	CC_0077	overlapping	0	15	0
Caulobacter_crescentus NA1000	Chrgi|221232939|ref|NC_011916.1|:79677-79677	79677	CCNA_00075	CC_0077	overlapping	0	18	0
Caulobacter_crescentus NA1000	Chrgi|221232939|ref|NC_011916.1|:79894-79894	79894	CCNA_00075	CC_0077	overlapping	0	366	0
Caulobacter_crescentus NA1000	Chrgi|221232939|ref|NC_011916.1|:79896-79896	79896	CCNA_00075	CC_0077	overlapping	0	426	2
Caulobacter_crescentus NA1000	Chrgi|221232939|ref|NC_011916.1|:79975-79975	79975	CCNA_00076	CC_0078	overlapping	0	16	0
Caulobacter_crescentus NA1000	Chrgi|221232939|ref|NC_011916.1|:79977-79977	79977	CCNA_00076	CC_0078	overlapping	0	7	0
Caulobacter_crescentus NA1000	Chrgi|221232939|ref|NC_011916.1|:79999-79999	79999	CCNA_00076	CC_0078	overlapping	0	16	0
Caulobacter_crescentus NA1000	Chrgi|221232939|ref|NC_011916.1|:80001-80001	80001	CCNA_00076	CC_0078	overlapping	0	29	0
Caulobacter_crescentus NA1000	Chrgi|221232939|ref|NC_011916.1|:80050-80050	80050	CCNA_00076	CC_0078	overlapping	0	17	0
Caulobacter_crescentus NA1000	Chrgi|221232939|ref|NC_011916.1|:80052-80052	80052	CCNA_00076	CC_0078	overlapping	0	31	0
Caulobacter_crescentus NA1000	Chrgi|221232939|ref|NC_011916.1|:80053-80053	80053	CCNA_00076	CC_0078	overlapping	0	120	0
Caulobacter_crescentus NA1000	Chrgi|221232939|ref|NC_011916.1|:80055-80055	80055	CCNA_00076	CC_0078	overlapping	0	57	0
Caulobacter_crescentus NA1000	Chrgi|221232939|ref|NC_011916.1|:80297-80297	80297	CCNA_00076	CC_0078	overlapping	0	1	0
Caulobacter_crescentus NA1000	Chrgi|221232939|ref|NC_011916.1|:80349-80349	80349	CCNA_00076	CC_0078	overlapping	0	12	0
Caulobacter_crescentus NA1000	Chrgi|221232939|ref|NC_011916.1|:80351-80351	80351	CCNA_00076	CC_0078	overlapping	0	28	0
Caulobacter_crescentus NA1000	Chrgi|221232939|ref|NC_011916.1|:80357-80357	80357	CCNA_00076	CC_0078	overlapping	0	208	13
Caulobacter_crescentus NA1000	Chrgi|221232939|ref|NC_011916.1|:80359-80359	80359	CCNA_00077	CC_0079	overlapping	0	344	21
Caulobacter_crescentus NA1000	Chrgi|221232939|ref|NC_011916.1|:80403-80403	80403	CCNA_00077	CC_0079	overlapping	0	58	0
Caulobacter_crescentus NA1000	Chrgi|221232939|ref|NC_011916.1|:80405-80405	80405	CCNA_00077	CC_0079	overlapping	0	152	0
Caulobacter_crescentus NA1000	Chrgi|221232939|ref|NC_011916.1|:80430-80430	80430	CCNA_00077	CC_0079	overlapping	0	166	90
Caulobacter_crescentus NA1000	Chrgi|221232939|ref|NC_011916.1|:80432-80432	80432	CCNA_00077	CC_0079	overlapping	0	209	91
Caulobacter_crescentus NA1000	Chrgi|221232939|ref|NC_011916.1|:80526-80526	80526	CCNA_00077	CC_0079	overlapping	0	172	0
Caulobacter_crescentus NA1000	Chrgi|221232939|ref|NC_011916.1|:80528-80528	80528	CCNA_00077	CC_0079	overlapping	0	169	0
Caulobacter_crescentus NA1000	Chrgi|221232939|ref|NC_011916.1|:80697-80697	80697	CCNA_00077	CC_0079	overlapping	0	94	7
Caulobacter_crescentus NA1000	Chrgi|221232939|ref|NC_011916.1|:80699-80699	80699	CCNA_00077	CC_0079	overlapping	0	98	0
Caulobacter_crescentus NA1000	Chrgi|221232939|ref|NC_011916.1|:81008-81008	81008	CCNA_00077	CC_0079	overlapping	0	0	1
Caulobacter_crescentus NA1000	Chrgi|221232939|ref|NC_011916.1|:81063-81063	81063	CCNA_00077	CC_0079	overlapping	0	207	0
Caulobacter_crescentus NA1000	Chrgi|221232939|ref|NC_011916.1|:81065-81065	81065	CCNA_00077	CC_0079	overlapping	0	156	0
Caulobacter_crescentus NA1000	Chrgi|221232939|ref|NC_011916.1|:81204-81204	81204	CCNA_00077	CC_0079	overlapping	0	6	0
Caulobacter_crescentus NA1000	Chrgi|221232939|ref|NC_011916.1|:81206-81206	81206	CCNA_00077	CC_0079	overlapping	0	10	0
Caulobacter_crescentus NA1000	Chrgi|221232939|ref|NC_011916.1|:81216-81216	81216	CCNA_00077	CC_0079	overlapping	0	186	0
Caulobacter_crescentus NA1000	Chrgi|221232939|ref|NC_011916.1|:81218-81218	81218	CCNA_00077	CC_0079	overlapping	0	182	0
Caulobacter_crescentus NA1000	Chrgi|221232939|ref|NC_011916.1|:81235-81235	81235	CCNA_00077	CC_0079	overlapping	0	14	0
Caulobacter_crescentus NA1000	Chrgi|221232939|ref|NC_011916.1|:81237-81237	81237	CCNA_00077	CC_0079	overlapping	0	7	0
Caulobacter_crescentus NA1000	Chrgi|221232939|ref|NC_011916.1|:81306-81306	81306	CCNA_00077	CC_0079	overlapping	0	10	0
Caulobacter_crescentus NA1000	Chrgi|221232939|ref|NC_011916.1|:81308-81308	81308	CCNA_00077	CC_0079	overlapping	0	4	0
Caulobacter_crescentus NA1000	Chrgi|221232939|ref|NC_011916.1|:81327-81327	81327	CCNA_00077	CC_0079	overlapping	0	47	0
Caulobacter_crescentus NA1000	Chrgi|221232939|ref|NC_011916.1|:81329-81329	81329	CCNA_00077	CC_0079	overlapping	0	43	0
Caulobacter_crescentus NA1000	Chrgi|221232939|ref|NC_011916.1|:81629-81629	81629	CCNA_00078	CC_0080	overlapping	0	62	0
Caulobacter_crescentus NA1000	Chrgi|221232939|ref|NC_011916.1|:81631-81631	81631	CCNA_00078	CC_0080	overlapping	0	82	0
Caulobacter_crescentus NA1000	Chrgi|221232939|ref|NC_011916.1|:81722-81722	81722	CCNA_00078	CC_0080	overlapping	0	261	14
Caulobacter_crescentus NA1000	Chrgi|221232939|ref|NC_011916.1|:81724-81724	81724	CCNA_00078	CC_0080	overlapping	0	241	30
Caulobacter_crescentus NA1000	Chrgi|221232939|ref|NC_011916.1|:81755-81755	81755	CCNA_00078	CC_0080	overlapping	0	156	0
Caulobacter_crescentus NA1000	Chrgi|221232939|ref|NC_011916.1|:81757-81757	81757	CCNA_00078	CC_0080	overlapping	0	163	0
Caulobacter_crescentus NA1000	Chrgi|221232939|ref|NC_011916.1|:81829-81829	81829	CCNA_00078	CC_0080	overlapping	0	87	0
Caulobacter_crescentus NA1000	Chrgi|221232939|ref|NC_011916.1|:81831-81831	81831	CCNA_00078	CC_0080	overlapping	0	124	0
Caulobacter_crescentus NA1000	Chrgi|221232939|ref|NC_011916.1|:81870-81870	81870	CCNA_00078	CC_0080	overlapping	0	42	56
Caulobacter_crescentus NA1000	Chrgi|221232939|ref|NC_011916.1|:81872-81872	81872	CCNA_00078	CC_0080	overlapping	0	42	33
Caulobacter_crescentus NA1000	Chrgi|221232939|ref|NC_011916.1|:82004-82004	82004	CCNA_00078	CC_0080	overlapping	0	248	0
Caulobacter_crescentus NA1000	Chrgi|221232939|ref|NC_011916.1|:82006-82006	82006	CCNA_00078	CC_0080	overlapping	0	191	0
Caulobacter_crescentus NA1000	Chrgi|221232939|ref|NC_011916.1|:82124-82124	82124	CCNA_00078	CC_0080	overlapping	0	30	0
Caulobacter_crescentus NA1000	Chrgi|221232939|ref|NC_011916.1|:82126-82126	82126	CCNA_00078	CC_0080	overlapping	0	56	0
Caulobacter_crescentus NA1000	Chrgi|221232939|ref|NC_011916.1|:82155-82155	82155	CCNA_00078	CC_0080	overlapping	0	154	36
Caulobacter_crescentus NA1000	Chrgi|221232939|ref|NC_011916.1|:82157-82157	82157	CCNA_00078	CC_0080	overlapping	0	435	37
Caulobacter_crescentus NA1000	Chrgi|221232939|ref|NC_011916.1|:82159-82159	82159	CCNA_00078	CC_0080	overlapping	0	243	3
Caulobacter_crescentus NA1000	Chrgi|221232939|ref|NC_011916.1|:82391-82391	82391	CCNA_00078	CC_0080	overlapping	0	19	5
Caulobacter_crescentus NA1000	Chrgi|221232939|ref|NC_011916.1|:82393-82393	82393	CCNA_00078	CC_0080	overlapping	0	53	14
Caulobacter_crescentus NA1000	Chrgi|221232939|ref|NC_011916.1|:82496-82496	82496	CCNA_00078	CC_0080	overlapping	0	13	0
Caulobacter_crescentus NA1000	Chrgi|221232939|ref|NC_011916.1|:82498-82498	82498	CCNA_00078	CC_0080	overlapping	0	17	0
Caulobacter_crescentus NA1000	Chrgi|221232939|ref|NC_011916.1|:82514-82514	82514	CCNA_00078	CC_0080	overlapping	0	90	0
Caulobacter_crescentus NA1000	Chrgi|221232939|ref|NC_011916.1|:82516-82516	82516	CCNA_00078	CC_0080	overlapping	0	148	0
Caulobacter_crescentus NA1000	Chrgi|221232939|ref|NC_011916.1|:82760-82760	82760	CCNA_00078	CC_0080	overlapping	0	198	0
Caulobacter_crescentus NA1000	Chrgi|221232939|ref|NC_011916.1|:82762-82762	82762	CCNA_00078	CC_0080	overlapping	0	177	0
Caulobacter_crescentus NA1000	Chrgi|221232939|ref|NC_011916.1|:82922-82922	82922	CCNA_00078	CC_0080	overlapping	0	24	0
Caulobacter_crescentus NA1000	Chrgi|221232939|ref|NC_011916.1|:82924-82924	82924	CCNA_00078	CC_0080	overlapping	0	30	0
Caulobacter_crescentus NA1000	Chrgi|221232939|ref|NC_011916.1|:82946-82946	82946	CCNA_00078	CC_0080	overlapping	0	92	89
Caulobacter_crescentus NA1000	Chrgi|221232939|ref|NC_011916.1|:82948-82948	82948	CCNA_00078	CC_0080	overlapping	0	93	95
Caulobacter_crescentus NA1000	Chrgi|221232939|ref|NC_011916.1|:83027-83027	83027	CCNA_00078	CC_0080	overlapping	0	38	0
Caulobacter_crescentus NA1000	Chrgi|221232939|ref|NC_011916.1|:83029-83029	83029	CCNA_00078	CC_0080	overlapping	0	58	0
Caulobacter_crescentus NA1000	Chrgi|221232939|ref|NC_011916.1|:83078-83078	83078	CCNA_00078	CC_0080	overlapping	0	123	0
Caulobacter_crescentus NA1000	Chrgi|221232939|ref|NC_011916.1|:83080-83080	83080	CCNA_00078	CC_0080	overlapping	0	150	0
Caulobacter_crescentus NA1000	Chrgi|221232939|ref|NC_011916.1|:83268-83268	83268	CCNA_00078	CC_0080	overlapping	0	2	0
Caulobacter_crescentus NA1000	Chrgi|221232939|ref|NC_011916.1|:83270-83270	83270	CCNA_00078	CC_0080	overlapping	0	1	0
Caulobacter_crescentus NA1000	Chrgi|221232939|ref|NC_011916.1|:83318-83318	83318	CCNA_00078	CC_0080	overlapping	0	130	78
Caulobacter_crescentus NA1000	Chrgi|221232939|ref|NC_011916.1|:83320-83320	83320	CCNA_00078	CC_0080	overlapping	0	48	47
Caulobacter_crescentus NA1000	Chrgi|221232939|ref|NC_011916.1|:83340-83340	83340	CCNA_00078	CC_0080	downstream	14	13	0
Caulobacter_crescentus NA1000	Chrgi|221232939|ref|NC_011916.1|:83342-83342	83342	CCNA_00078	CC_0080	downstream	16	3	0
Caulobacter_crescentus NA1000	Chrgi|221232939|ref|NC_011916.1|:83414-83414	83414	CCNA_00079	CC_0081	overlapping	0	88	0
Caulobacter_crescentus NA1000	Chrgi|221232939|ref|NC_011916.1|:83416-83416	83416	CCNA_00079	CC_0081	overlapping	0	97	0
Caulobacter_crescentus NA1000	Chrgi|221232939|ref|NC_011916.1|:83471-83471	83471	CCNA_00079	CC_0081	overlapping	0	9	0
Caulobacter_crescentus NA1000	Chrgi|221232939|ref|NC_011916.1|:83473-83473	83473	CCNA_00079	CC_0081	overlapping	0	9	0
Caulobacter_crescentus NA1000	Chrgi|221232939|ref|NC_011916.1|:83660-83660	83660	CCNA_00079	CC_0081	overlapping	0	74	0
Caulobacter_crescentus NA1000	Chrgi|221232939|ref|NC_011916.1|:83662-83662	83662	CCNA_00079	CC_0081	overlapping	0	120	0
Caulobacter_crescentus NA1000	Chrgi|221232939|ref|NC_011916.1|:83753-83753	83753	CCNA_00079	CC_0081	overlapping	0	43	57
Caulobacter_crescentus NA1000	Chrgi|221232939|ref|NC_011916.1|:83755-83755	83755	CCNA_00079	CC_0081	overlapping	0	55	45
Caulobacter_crescentus NA1000	Chrgi|221232939|ref|NC_011916.1|:83804-83804	83804	CCNA_00079	CC_0081	overlapping	0	92	0
Caulobacter_crescentus NA1000	Chrgi|221232939|ref|NC_011916.1|:83806-83806	83806	CCNA_00079	CC_0081	overlapping	0	96	0
Caulobacter_crescentus NA1000	Chrgi|221232939|ref|NC_011916.1|:83837-83837	83837	CCNA_00079	CC_0081	overlapping	0	7	0
Caulobacter_crescentus NA1000	Chrgi|221232939|ref|NC_011916.1|:83925-83925	83925	CCNA_00079	CC_0081	downstream	32	3	0
Caulobacter_crescentus NA1000	Chrgi|221232939|ref|NC_011916.1|:83927-83927	83927	CCNA_00079	CC_0081	downstream	34	7	0
Caulobacter_crescentus NA1000	Chrgi|221232939|ref|NC_011916.1|:83996-83996	83996	CCNA_00080	CC_0082	downstream	91	42	0
Caulobacter_crescentus NA1000	Chrgi|221232939|ref|NC_011916.1|:83998-83998	83998	CCNA_00080	CC_0082	downstream	89	11	0
Caulobacter_crescentus NA1000	Chrgi|221232939|ref|NC_011916.1|:84009-84009	84009	CCNA_00080	CC_0082	downstream	78	11	0
Caulobacter_crescentus NA1000	Chrgi|221232939|ref|NC_011916.1|:84011-84011	84011	CCNA_00080	CC_0082	downstream	76	10	0
Caulobacter_crescentus NA1000	Chrgi|221232939|ref|NC_011916.1|:84021-84021	84021	CCNA_00080	CC_0082	downstream	66	11	0
Caulobacter_crescentus NA1000	Chrgi|221232939|ref|NC_011916.1|:84023-84023	84023	CCNA_00080	CC_0082	downstream	64	20	0
Caulobacter_crescentus NA1000	Chrgi|221232939|ref|NC_011916.1|:84027-84027	84027	CCNA_00080	CC_0082	downstream	60	51	0
Caulobacter_crescentus NA1000	Chrgi|221232939|ref|NC_011916.1|:84029-84029	84029	CCNA_00080	CC_0082	downstream	58	20	0
Caulobacter_crescentus NA1000	Chrgi|221232939|ref|NC_011916.1|:84035-84035	84035	CCNA_00080	CC_0082	downstream	52	12	0
Caulobacter_crescentus NA1000	Chrgi|221232939|ref|NC_011916.1|:84037-84037	84037	CCNA_00080	CC_0082	downstream	50	11	0
Caulobacter_crescentus NA1000	Chrgi|221232939|ref|NC_011916.1|:84049-84049	84049	CCNA_00080	CC_0082	downstream	38	31	0
Caulobacter_crescentus NA1000	Chrgi|221232939|ref|NC_011916.1|:84051-84051	84051	CCNA_00080	CC_0082	downstream	36	25	0
Caulobacter_crescentus NA1000	Chrgi|221232939|ref|NC_011916.1|:84289-84289	84289	CCNA_00080	CC_0082	overlapping	0	2	0
Caulobacter_crescentus NA1000	Chrgi|221232939|ref|NC_011916.1|:84291-84291	84291	CCNA_00080	CC_0082	overlapping	0	1	0
Caulobacter_crescentus NA1000	Chrgi|221232939|ref|NC_011916.1|:84386-84386	84386	CCNA_00080	CC_0082	overlapping	0	0	1
Caulobacter_crescentus NA1000	Chrgi|221232939|ref|NC_011916.1|:84506-84506	84506	CCNA_00080	CC_0082	overlapping	0	2	0
Caulobacter_crescentus NA1000	Chrgi|221232939|ref|NC_011916.1|:84508-84508	84508	CCNA_00080	CC_0082	overlapping	0	3	0
Caulobacter_crescentus NA1000	Chrgi|221232939|ref|NC_011916.1|:84725-84725	84725	CCNA_00080	CC_0082	overlapping	0	55	0
Caulobacter_crescentus NA1000	Chrgi|221232939|ref|NC_011916.1|:84727-84727	84727	CCNA_00080	CC_0082	overlapping	0	36	0
Caulobacter_crescentus NA1000	Chrgi|221232939|ref|NC_011916.1|:84850-84850	84850	CCNA_00081	CC_0083	overlapping	0	22	0
Caulobacter_crescentus NA1000	Chrgi|221232939|ref|NC_011916.1|:84852-84852	84852	CCNA_00081	CC_0083	overlapping	0	34	0
Caulobacter_crescentus NA1000	Chrgi|221232939|ref|NC_011916.1|:84977-84977	84977	CCNA_00081	CC_0083	downstream	5	30	0
Caulobacter_crescentus NA1000	Chrgi|221232939|ref|NC_011916.1|:84979-84979	84979	CCNA_00081	CC_0083	downstream	7	44	0
Caulobacter_crescentus NA1000	Chrgi|221232939|ref|NC_011916.1|:84991-84991	84991	CCNA_00081	CC_0083	downstream	19	158	7
Caulobacter_crescentus NA1000	Chrgi|221232939|ref|NC_011916.1|:84993-84993	84993	CCNA_00081	CC_0083	downstream	21	193	5
Caulobacter_crescentus NA1000	Chrgi|221232939|ref|NC_011916.1|:85017-85017	85017	CCNA_00081	CC_0083	downstream	45	64	0
Caulobacter_crescentus NA1000	Chrgi|221232939|ref|NC_011916.1|:85019-85019	85019	CCNA_00081	CC_0083	downstream	47	49	0
Caulobacter_crescentus NA1000	Chrgi|221232939|ref|NC_011916.1|:85037-85037	85037	CCNA_00081	CC_0083	downstream	65	71	0
Caulobacter_crescentus NA1000	Chrgi|221232939|ref|NC_011916.1|:85039-85039	85039	CCNA_00081	CC_0083	downstream	67	44	0
Caulobacter_crescentus NA1000	Chrgi|221232939|ref|NC_011916.1|:85043-85043	85043	CCNA_00081	CC_0083	downstream	71	34	0
Caulobacter_crescentus NA1000	Chrgi|221232939|ref|NC_011916.1|:85045-85045	85045	CCNA_00081	CC_0083	downstream	73	39	0
Caulobacter_crescentus NA1000	Chrgi|221232939|ref|NC_011916.1|:85834-85834	85834	CCNA_00082	lysS	overlapping	0	0	1
Caulobacter_crescentus NA1000	Chrgi|221232939|ref|NC_011916.1|:86489-86489	86489	CCNA_00082	lysS	overlapping	0	2	0
Caulobacter_crescentus NA1000	Chrgi|221232939|ref|NC_011916.1|:86888-86888	86888	CCNA_00082	lysS	downstream	8	56	0
Caulobacter_crescentus NA1000	Chrgi|221232939|ref|NC_011916.1|:86890-86890	86890	CCNA_00082	lysS	downstream	10	139	0
Caulobacter_crescentus NA1000	Chrgi|221232939|ref|NC_011916.1|:86892-86892	86892	CCNA_00082	lysS	downstream	12	51	0
Caulobacter_crescentus NA1000	Chrgi|221232939|ref|NC_011916.1|:86913-86913	86913	CCNA_00082	lysS	downstream	33	5	0
Caulobacter_crescentus NA1000	Chrgi|221232939|ref|NC_011916.1|:86915-86915	86915	CCNA_00082	lysS	downstream	35	14	0
Caulobacter_crescentus NA1000	Chrgi|221232939|ref|NC_011916.1|:86927-86927	86927	CCNA_00082	lysS	downstream	47	6	0
Caulobacter_crescentus NA1000	Chrgi|221232939|ref|NC_011916.1|:86929-86929	86929	CCNA_00082	lysS	downstream	49	27	0
Caulobacter_crescentus NA1000	Chrgi|221232939|ref|NC_011916.1|:86956-86956	86956	CCNA_00082	lysS	downstream	76	1	0
Caulobacter_crescentus NA1000	Chrgi|221232939|ref|NC_011916.1|:87111-87111	87111	CCNA_00083	CC_0085	overlapping	0	47	0
Caulobacter_crescentus NA1000	Chrgi|221232939|ref|NC_011916.1|:87113-87113	87113	CCNA_00083	CC_0085	overlapping	0	30	0
Caulobacter_crescentus NA1000	Chrgi|221232939|ref|NC_011916.1|:87127-87127	87127	CCNA_00083	CC_0085	overlapping	0	152	0
Caulobacter_crescentus NA1000	Chrgi|221232939|ref|NC_011916.1|:87129-87129	87129	CCNA_00083	CC_0085	overlapping	0	101	0
Caulobacter_crescentus NA1000	Chrgi|221232939|ref|NC_011916.1|:87136-87136	87136	CCNA_00083	CC_0085	overlapping	0	231	0
Caulobacter_crescentus NA1000	Chrgi|221232939|ref|NC_011916.1|:87138-87138	87138	CCNA_00083	CC_0085	overlapping	0	141	0
Caulobacter_crescentus NA1000	Chrgi|221232939|ref|NC_011916.1|:87346-87346	87346	CCNA_00083	CC_0085	overlapping	0	30	0
Caulobacter_crescentus NA1000	Chrgi|221232939|ref|NC_011916.1|:87348-87348	87348	CCNA_00083	CC_0085	overlapping	0	25	0
Caulobacter_crescentus NA1000	Chrgi|221232939|ref|NC_011916.1|:87361-87361	87361	CCNA_00083	CC_0085	overlapping	0	28	0
Caulobacter_crescentus NA1000	Chrgi|221232939|ref|NC_011916.1|:87363-87363	87363	CCNA_00083	CC_0085	overlapping	0	41	0
Caulobacter_crescentus NA1000	Chrgi|221232939|ref|NC_011916.1|:87382-87382	87382	CCNA_00083	CC_0085	overlapping	0	75	0
Caulobacter_crescentus NA1000	Chrgi|221232939|ref|NC_011916.1|:87384-87384	87384	CCNA_00083	CC_0085	overlapping	0	93	0
Caulobacter_crescentus NA1000	Chrgi|221232939|ref|NC_011916.1|:87429-87429	87429	CCNA_00083	CC_0085	overlapping	0	7	7
Caulobacter_crescentus NA1000	Chrgi|221232939|ref|NC_011916.1|:87431-87431	87431	CCNA_00083	CC_0085	overlapping	0	8	0
Caulobacter_crescentus NA1000	Chrgi|221232939|ref|NC_011916.1|:87551-87551	87551	CCNA_00083	CC_0085	overlapping	0	1	0
Caulobacter_crescentus NA1000	Chrgi|221232939|ref|NC_011916.1|:87556-87556	87556	CCNA_00083	CC_0085	overlapping	0	134	4
Caulobacter_crescentus NA1000	Chrgi|221232939|ref|NC_011916.1|:87558-87558	87558	CCNA_00083	CC_0085	overlapping	0	153	5
Caulobacter_crescentus NA1000	Chrgi|221232939|ref|NC_011916.1|:87681-87681	87681	CCNA_00083	CC_0085	overlapping	0	1	0
Caulobacter_crescentus NA1000	Chrgi|221232939|ref|NC_011916.1|:87688-87688	87688	CCNA_00083	CC_0085	overlapping	0	115	0
Caulobacter_crescentus NA1000	Chrgi|221232939|ref|NC_011916.1|:87690-87690	87690	CCNA_00083	CC_0085	overlapping	0	99	0
Caulobacter_crescentus NA1000	Chrgi|221232939|ref|NC_011916.1|:87709-87709	87709	CCNA_00083	CC_0085	overlapping	0	92	6
Caulobacter_crescentus NA1000	Chrgi|221232939|ref|NC_011916.1|:87711-87711	87711	CCNA_00083	CC_0085	overlapping	0	77	0
Caulobacter_crescentus NA1000	Chrgi|221232939|ref|NC_011916.1|:87793-87793	87793	CCNA_00083	CC_0085	overlapping	0	53	0
Caulobacter_crescentus NA1000	Chrgi|221232939|ref|NC_011916.1|:87795-87795	87795	CCNA_00083	CC_0085	overlapping	0	34	0
Caulobacter_crescentus NA1000	Chrgi|221232939|ref|NC_011916.1|:87964-87964	87964	CCNA_00083	CC_0085	overlapping	0	41	13
Caulobacter_crescentus NA1000	Chrgi|221232939|ref|NC_011916.1|:87966-87966	87966	CCNA_00083	CC_0085	overlapping	0	13	20
Caulobacter_crescentus NA1000	Chrgi|221232939|ref|NC_011916.1|:88060-88060	88060	CCNA_00083	CC_0085	overlapping	0	55	10
Caulobacter_crescentus NA1000	Chrgi|221232939|ref|NC_011916.1|:88062-88062	88062	CCNA_00083	CC_0085	overlapping	0	58	5
Caulobacter_crescentus NA1000	Chrgi|221232939|ref|NC_011916.1|:88078-88078	88078	CCNA_00083	CC_0085	overlapping	0	61	1
Caulobacter_crescentus NA1000	Chrgi|221232939|ref|NC_011916.1|:88080-88080	88080	CCNA_00083	CC_0085	overlapping	0	50	2
Caulobacter_crescentus NA1000	Chrgi|221232939|ref|NC_011916.1|:88216-88216	88216	CCNA_00083	CC_0085	overlapping	0	110	0
Caulobacter_crescentus NA1000	Chrgi|221232939|ref|NC_011916.1|:88218-88218	88218	CCNA_00083	CC_0085	overlapping	0	209	0
Caulobacter_crescentus NA1000	Chrgi|221232939|ref|NC_011916.1|:88609-88609	88609	CCNA_00083	CC_0085	overlapping	0	63	0
Caulobacter_crescentus NA1000	Chrgi|221232939|ref|NC_011916.1|:88611-88611	88611	CCNA_00083	CC_0085	overlapping	0	68	0
Caulobacter_crescentus NA1000	Chrgi|221232939|ref|NC_011916.1|:88692-88692	88692	CCNA_00083	CC_0085	downstream	9	57	0
Caulobacter_crescentus NA1000	Chrgi|221232939|ref|NC_011916.1|:88694-88694	88694	CCNA_00083	CC_0085	downstream	11	55	0
Caulobacter_crescentus NA1000	Chrgi|221232939|ref|NC_011916.1|:88705-88705	88705	CCNA_00083	CC_0085	downstream	22	48	19
Caulobacter_crescentus NA1000	Chrgi|221232939|ref|NC_011916.1|:88707-88707	88707	CCNA_00083	CC_0085	downstream	24	50	9
Caulobacter_crescentus NA1000	Chrgi|221232939|ref|NC_011916.1|:88725-88725	88725	CCNA_00083	CC_0085	downstream	42	40	0
Caulobacter_crescentus NA1000	Chrgi|221232939|ref|NC_011916.1|:88727-88727	88727	CCNA_00083	CC_0085	downstream	44	48	0
Caulobacter_crescentus NA1000	Chrgi|221232939|ref|NC_011916.1|:88754-88754	88754	CCNA_00083	CC_0085	downstream	71	114	0
Caulobacter_crescentus NA1000	Chrgi|221232939|ref|NC_011916.1|:88756-88756	88756	CCNA_00083	CC_0085	downstream	73	138	0
Caulobacter_crescentus NA1000	Chrgi|221232939|ref|NC_011916.1|:88937-88937	88937	CCNA_00084	purH	downstream	116	51	0
Caulobacter_crescentus NA1000	Chrgi|221232939|ref|NC_011916.1|:88939-88939	88939	CCNA_00084	purH	downstream	114	31	0
Caulobacter_crescentus NA1000	Chrgi|221232939|ref|NC_011916.1|:88967-88967	88967	CCNA_00084	purH	downstream	86	24	0
Caulobacter_crescentus NA1000	Chrgi|221232939|ref|NC_011916.1|:88969-88969	88969	CCNA_00084	purH	downstream	84	6	0
Caulobacter_crescentus NA1000	Chrgi|221232939|ref|NC_011916.1|:89002-89002	89002	CCNA_00084	purH	downstream	51	268	0
Caulobacter_crescentus NA1000	Chrgi|221232939|ref|NC_011916.1|:89004-89004	89004	CCNA_00084	purH	downstream	49	195	0
Caulobacter_crescentus NA1000	Chrgi|221232939|ref|NC_011916.1|:89070-89070	89070	CCNA_00084	purH	overlapping	0	8	0
Caulobacter_crescentus NA1000	Chrgi|221232939|ref|NC_011916.1|:89072-89072	89072	CCNA_00084	purH	overlapping	0	1	0
Caulobacter_crescentus NA1000	Chrgi|221232939|ref|NC_011916.1|:89388-89388	89388	CCNA_00084	purH	overlapping	0	20	0
Caulobacter_crescentus NA1000	Chrgi|221232939|ref|NC_011916.1|:89390-89390	89390	CCNA_00084	purH	overlapping	0	38	0
Caulobacter_crescentus NA1000	Chrgi|221232939|ref|NC_011916.1|:89392-89392	89392	CCNA_00084	purH	overlapping	0	62	0
Caulobacter_crescentus NA1000	Chrgi|221232939|ref|NC_011916.1|:89394-89394	89394	CCNA_00084	purH	overlapping	0	71	1
Caulobacter_crescentus NA1000	Chrgi|221232939|ref|NC_011916.1|:89400-89400	89400	CCNA_00084	purH	overlapping	0	0	2
Caulobacter_crescentus NA1000	Chrgi|221232939|ref|NC_011916.1|:89402-89402	89402	CCNA_00084	purH	overlapping	0	0	5
Caulobacter_crescentus NA1000	Chrgi|221232939|ref|NC_011916.1|:89436-89436	89436	CCNA_00084	purH	overlapping	0	33	0
Caulobacter_crescentus NA1000	Chrgi|221232939|ref|NC_011916.1|:89438-89438	89438	CCNA_00084	purH	overlapping	0	41	0
Caulobacter_crescentus NA1000	Chrgi|221232939|ref|NC_011916.1|:89508-89508	89508	CCNA_00084	purH	overlapping	0	71	0
Caulobacter_crescentus NA1000	Chrgi|221232939|ref|NC_011916.1|:89510-89510	89510	CCNA_00084	purH	overlapping	0	94	2
Caulobacter_crescentus NA1000	Chrgi|221232939|ref|NC_011916.1|:89613-89613	89613	CCNA_00084	purH	overlapping	0	22	0
Caulobacter_crescentus NA1000	Chrgi|221232939|ref|NC_011916.1|:89615-89615	89615	CCNA_00084	purH	overlapping	0	25	0
Caulobacter_crescentus NA1000	Chrgi|221232939|ref|NC_011916.1|:89631-89631	89631	CCNA_00084	purH	overlapping	0	37	0
Caulobacter_crescentus NA1000	Chrgi|221232939|ref|NC_011916.1|:89633-89633	89633	CCNA_00084	purH	overlapping	0	17	0
Caulobacter_crescentus NA1000	Chrgi|221232939|ref|NC_011916.1|:89760-89760	89760	CCNA_00084	purH	overlapping	0	92	12
Caulobacter_crescentus NA1000	Chrgi|221232939|ref|NC_011916.1|:89762-89762	89762	CCNA_00084	purH	overlapping	0	117	12
Caulobacter_crescentus NA1000	Chrgi|221232939|ref|NC_011916.1|:89826-89826	89826	CCNA_00084	purH	overlapping	0	85	0
Caulobacter_crescentus NA1000	Chrgi|221232939|ref|NC_011916.1|:89828-89828	89828	CCNA_00084	purH	overlapping	0	88	0
Caulobacter_crescentus NA1000	Chrgi|221232939|ref|NC_011916.1|:89961-89961	89961	CCNA_00084	purH	overlapping	0	94	0
Caulobacter_crescentus NA1000	Chrgi|221232939|ref|NC_011916.1|:89963-89963	89963	CCNA_00084	purH	overlapping	0	85	0
Caulobacter_crescentus NA1000	Chrgi|221232939|ref|NC_011916.1|:89986-89986	89986	CCNA_00084	purH	overlapping	0	0	1
Caulobacter_crescentus NA1000	Chrgi|221232939|ref|NC_011916.1|:90220-90220	90220	CCNA_00084	purH	overlapping	0	0	1
Caulobacter_crescentus NA1000	Chrgi|221232939|ref|NC_011916.1|:90351-90351	90351	CCNA_00084	purH	overlapping	0	10	0
Caulobacter_crescentus NA1000	Chrgi|221232939|ref|NC_011916.1|:90353-90353	90353	CCNA_00084	purH	overlapping	0	13	0
Caulobacter_crescentus NA1000	Chrgi|221232939|ref|NC_011916.1|:90602-90602	90602	CCNA_00084	purH	overlapping	0	12	0
Caulobacter_crescentus NA1000	Chrgi|221232939|ref|NC_011916.1|:90604-90604	90604	CCNA_00084	purH	overlapping	0	37	0
Caulobacter_crescentus NA1000	Chrgi|221232939|ref|NC_011916.1|:90639-90639	90639	CCNA_00084	purH	overlapping	0	201	0
Caulobacter_crescentus NA1000	Chrgi|221232939|ref|NC_011916.1|:90641-90641	90641	CCNA_00084	purH	overlapping	0	188	0
Caulobacter_crescentus NA1000	Chrgi|221232939|ref|NC_011916.1|:90789-90789	90789	CCNA_00085	CC_0087	overlapping	0	29	0
Caulobacter_crescentus NA1000	Chrgi|221232939|ref|NC_011916.1|:90791-90791	90791	CCNA_00085	CC_0087	overlapping	0	34	0
Caulobacter_crescentus NA1000	Chrgi|221232939|ref|NC_011916.1|:91029-91029	91029	CCNA_00085	CC_0087	overlapping	0	148	0
Caulobacter_crescentus NA1000	Chrgi|221232939|ref|NC_011916.1|:91031-91031	91031	CCNA_00085	CC_0087	overlapping	0	113	0
Caulobacter_crescentus NA1000	Chrgi|221232939|ref|NC_011916.1|:91122-91122	91122	CCNA_00085	CC_0087	overlapping	0	112	27
Caulobacter_crescentus NA1000	Chrgi|221232939|ref|NC_011916.1|:91124-91124	91124	CCNA_00085	CC_0087	overlapping	0	123	16
Caulobacter_crescentus NA1000	Chrgi|221232939|ref|NC_011916.1|:91128-91128	91128	CCNA_00085	CC_0087	overlapping	0	60	0
Caulobacter_crescentus NA1000	Chrgi|221232939|ref|NC_011916.1|:91130-91130	91130	CCNA_00085	CC_0087	overlapping	0	56	0
Caulobacter_crescentus NA1000	Chrgi|221232939|ref|NC_011916.1|:91139-91139	91139	CCNA_00085	CC_0087	overlapping	0	2	0
Caulobacter_crescentus NA1000	Chrgi|221232939|ref|NC_011916.1|:91380-91380	91380	CCNA_00085	CC_0087	overlapping	0	60	0
Caulobacter_crescentus NA1000	Chrgi|221232939|ref|NC_011916.1|:91382-91382	91382	CCNA_00085	CC_0087	overlapping	0	58	0
Caulobacter_crescentus NA1000	Chrgi|221232939|ref|NC_011916.1|:91410-91410	91410	CCNA_00085	CC_0087	overlapping	0	106	0
Caulobacter_crescentus NA1000	Chrgi|221232939|ref|NC_011916.1|:91412-91412	91412	CCNA_00085	CC_0087	overlapping	0	103	0
Caulobacter_crescentus NA1000	Chrgi|221232939|ref|NC_011916.1|:91705-91705	91705	CCNA_00086	CC_0088	overlapping	0	5	0
Caulobacter_crescentus NA1000	Chrgi|221232939|ref|NC_011916.1|:91707-91707	91707	CCNA_00086	CC_0088	overlapping	0	11	0
Caulobacter_crescentus NA1000	Chrgi|221232939|ref|NC_011916.1|:91815-91815	91815	CCNA_00086	CC_0088	overlapping	0	19	0
Caulobacter_crescentus NA1000	Chrgi|221232939|ref|NC_011916.1|:91817-91817	91817	CCNA_00086	CC_0088	overlapping	0	33	0
Caulobacter_crescentus NA1000	Chrgi|221232939|ref|NC_011916.1|:91944-91944	91944	CCNA_00086	CC_0088	overlapping	0	40	0
Caulobacter_crescentus NA1000	Chrgi|221232939|ref|NC_011916.1|:91946-91946	91946	CCNA_00086	CC_0088	overlapping	0	39	0
Caulobacter_crescentus NA1000	Chrgi|221232939|ref|NC_011916.1|:92117-92117	92117	CCNA_00086	CC_0088	overlapping	0	1	0
Caulobacter_crescentus NA1000	Chrgi|221232939|ref|NC_011916.1|:92130-92130	92130	CCNA_00086	CC_0088	overlapping	0	1	0
Caulobacter_crescentus NA1000	Chrgi|221232939|ref|NC_011916.1|:92132-92132	92132	CCNA_00086	CC_0088	overlapping	0	2	0
Caulobacter_crescentus NA1000	Chrgi|221232939|ref|NC_011916.1|:92373-92373	92373	CCNA_00086	CC_0088	overlapping	0	12	0
Caulobacter_crescentus NA1000	Chrgi|221232939|ref|NC_011916.1|:92375-92375	92375	CCNA_00086	CC_0088	overlapping	0	28	1
Caulobacter_crescentus NA1000	Chrgi|221232939|ref|NC_011916.1|:92399-92399	92399	CCNA_00086	CC_0088	overlapping	0	3	0
Caulobacter_crescentus NA1000	Chrgi|221232939|ref|NC_011916.1|:92550-92550	92550	CCNA_00086	CC_0088	overlapping	0	1	0
Caulobacter_crescentus NA1000	Chrgi|221232939|ref|NC_011916.1|:92610-92610	92610	CCNA_00086	CC_0088	overlapping	0	1	0
Caulobacter_crescentus NA1000	Chrgi|221232939|ref|NC_011916.1|:92612-92612	92612	CCNA_00086	CC_0088	overlapping	0	5	0
Caulobacter_crescentus NA1000	Chrgi|221232939|ref|NC_011916.1|:92679-92679	92679	CCNA_00086	CC_0088	overlapping	0	1	0
Caulobacter_crescentus NA1000	Chrgi|221232939|ref|NC_011916.1|:92681-92681	92681	CCNA_00086	CC_0088	overlapping	0	4	0
Caulobacter_crescentus NA1000	Chrgi|221232939|ref|NC_011916.1|:92683-92683	92683	CCNA_00086	CC_0088	overlapping	0	3	0
Caulobacter_crescentus NA1000	Chrgi|221232939|ref|NC_011916.1|:92685-92685	92685	CCNA_00086	CC_0088	overlapping	0	3	0
Caulobacter_crescentus NA1000	Chrgi|221232939|ref|NC_011916.1|:92734-92734	92734	CCNA_00086	CC_0088	overlapping	0	1	0
Caulobacter_crescentus NA1000	Chrgi|221232939|ref|NC_011916.1|:92736-92736	92736	CCNA_00086	CC_0088	overlapping	0	4	0
Caulobacter_crescentus NA1000	Chrgi|221232939|ref|NC_011916.1|:93015-93015	93015	CCNA_00086	CC_0088	overlapping	0	5	0
Caulobacter_crescentus NA1000	Chrgi|221232939|ref|NC_011916.1|:93017-93017	93017	CCNA_00086	CC_0088	overlapping	0	9	0
Caulobacter_crescentus NA1000	Chrgi|221232939|ref|NC_011916.1|:93200-93200	93200	CCNA_00086	CC_0088	overlapping	0	7	0
Caulobacter_crescentus NA1000	Chrgi|221232939|ref|NC_011916.1|:93320-93320	93320	CCNA_00086	CC_0088	overlapping	0	0	1
Caulobacter_crescentus NA1000	Chrgi|221232939|ref|NC_011916.1|:93405-93405	93405	CCNA_00086	CC_0088	overlapping	0	2	0
Caulobacter_crescentus NA1000	Chrgi|221232939|ref|NC_011916.1|:93531-93531	93531	CCNA_00086	CC_0088	overlapping	0	5	0
Caulobacter_crescentus NA1000	Chrgi|221232939|ref|NC_011916.1|:93705-93705	93705	CCNA_00086	CC_0088	overlapping	0	6	0
Caulobacter_crescentus NA1000	Chrgi|221232939|ref|NC_011916.1|:93707-93707	93707	CCNA_00086	CC_0088	overlapping	0	4	0
Caulobacter_crescentus NA1000	Chrgi|221232939|ref|NC_011916.1|:93770-93770	93770	CCNA_00086	CC_0088	overlapping	0	1	0
Caulobacter_crescentus NA1000	Chrgi|221232939|ref|NC_011916.1|:93942-93942	93942	CCNA_00086	CC_0088	overlapping	0	15	0
Caulobacter_crescentus NA1000	Chrgi|221232939|ref|NC_011916.1|:93944-93944	93944	CCNA_00086	CC_0088	overlapping	0	13	0
Caulobacter_crescentus NA1000	Chrgi|221232939|ref|NC_011916.1|:94011-94011	94011	CCNA_00086	CC_0088	overlapping	0	15	0
Caulobacter_crescentus NA1000	Chrgi|221232939|ref|NC_011916.1|:94013-94013	94013	CCNA_00086	CC_0088	overlapping	0	4	0
Caulobacter_crescentus NA1000	Chrgi|221232939|ref|NC_011916.1|:94044-94044	94044	CCNA_00086	CC_0088	overlapping	0	1	0
Caulobacter_crescentus NA1000	Chrgi|221232939|ref|NC_011916.1|:94046-94046	94046	CCNA_00086	CC_0088	overlapping	0	2	4
Caulobacter_crescentus NA1000	Chrgi|221232939|ref|NC_011916.1|:94372-94372	94372	CCNA_00086	CC_0088	overlapping	0	1	0
Caulobacter_crescentus NA1000	Chrgi|221232939|ref|NC_011916.1|:94374-94374	94374	CCNA_00086	CC_0088	overlapping	0	2	0
Caulobacter_crescentus NA1000	Chrgi|221232939|ref|NC_011916.1|:94564-94564	94564	CCNA_00086	CC_0088	overlapping	0	1	0
Caulobacter_crescentus NA1000	Chrgi|221232939|ref|NC_011916.1|:94566-94566	94566	CCNA_00086	CC_0088	overlapping	0	2	0
Caulobacter_crescentus NA1000	Chrgi|221232939|ref|NC_011916.1|:94626-94626	94626	CCNA_00086	CC_0088	overlapping	0	3	0
Caulobacter_crescentus NA1000	Chrgi|221232939|ref|NC_011916.1|:94628-94628	94628	CCNA_00086	CC_0088	overlapping	0	8	0
Caulobacter_crescentus NA1000	Chrgi|221232939|ref|NC_011916.1|:94681-94681	94681	CCNA_00086	CC_0088	overlapping	0	3	0
Caulobacter_crescentus NA1000	Chrgi|221232939|ref|NC_011916.1|:94749-94749	94749	CCNA_00086	CC_0088	overlapping	0	2	0
Caulobacter_crescentus NA1000	Chrgi|221232939|ref|NC_011916.1|:94759-94759	94759	CCNA_00086	CC_0088	overlapping	0	0	2
Caulobacter_crescentus NA1000	Chrgi|221232939|ref|NC_011916.1|:94781-94781	94781	CCNA_00086	CC_0088	overlapping	0	5	0
Caulobacter_crescentus NA1000	Chrgi|221232939|ref|NC_011916.1|:94785-94785	94785	CCNA_00086	CC_0088	overlapping	0	9	0
Caulobacter_crescentus NA1000	Chrgi|221232939|ref|NC_011916.1|:94787-94787	94787	CCNA_00086	CC_0088	overlapping	0	10	0
Caulobacter_crescentus NA1000	Chrgi|221232939|ref|NC_011916.1|:94985-94985	94985	CCNA_00086	CC_0088	overlapping	0	3	0
Caulobacter_crescentus NA1000	Chrgi|221232939|ref|NC_011916.1|:94986-94986	94986	CCNA_00086	CC_0088	overlapping	0	4	0
Caulobacter_crescentus NA1000	Chrgi|221232939|ref|NC_011916.1|:94988-94988	94988	CCNA_00086	CC_0088	overlapping	0	1	0
Caulobacter_crescentus NA1000	Chrgi|221232939|ref|NC_011916.1|:95009-95009	95009	CCNA_00086	CC_0088	overlapping	0	5	0
Caulobacter_crescentus NA1000	Chrgi|221232939|ref|NC_011916.1|:95073-95073	95073	CCNA_00086	CC_0088	overlapping	0	5	0
Caulobacter_crescentus NA1000	Chrgi|221232939|ref|NC_011916.1|:95075-95075	95075	CCNA_00086	CC_0088	overlapping	0	2	0
Caulobacter_crescentus NA1000	Chrgi|221232939|ref|NC_011916.1|:95143-95143	95143	CCNA_00086	CC_0088	overlapping	0	17	0
Caulobacter_crescentus NA1000	Chrgi|221232939|ref|NC_011916.1|:95145-95145	95145	CCNA_00086	CC_0088	overlapping	0	16	0
Caulobacter_crescentus NA1000	Chrgi|221232939|ref|NC_011916.1|:95263-95263	95263	CCNA_00086	CC_0088	overlapping	0	0	2
Caulobacter_crescentus NA1000	Chrgi|221232939|ref|NC_011916.1|:95322-95322	95322	CCNA_00086	CC_0088	overlapping	0	0	2
Caulobacter_crescentus NA1000	Chrgi|221232939|ref|NC_011916.1|:95336-95336	95336	CCNA_00086	CC_0088	overlapping	0	1	0
Caulobacter_crescentus NA1000	Chrgi|221232939|ref|NC_011916.1|:95397-95397	95397	CCNA_00086	CC_0088	overlapping	0	2	0
Caulobacter_crescentus NA1000	Chrgi|221232939|ref|NC_011916.1|:95415-95415	95415	CCNA_00086	CC_0088	overlapping	0	4	0
Caulobacter_crescentus NA1000	Chrgi|221232939|ref|NC_011916.1|:95418-95418	95418	CCNA_00086	CC_0088	overlapping	0	3	0
Caulobacter_crescentus NA1000	Chrgi|221232939|ref|NC_011916.1|:95529-95529	95529	CCNA_00086	CC_0088	overlapping	0	8	0
Caulobacter_crescentus NA1000	Chrgi|221232939|ref|NC_011916.1|:95531-95531	95531	CCNA_00086	CC_0088	overlapping	0	1	0
Caulobacter_crescentus NA1000	Chrgi|221232939|ref|NC_011916.1|:95594-95594	95594	CCNA_00086	CC_0088	overlapping	0	2	0
Caulobacter_crescentus NA1000	Chrgi|221232939|ref|NC_011916.1|:95639-95639	95639	CCNA_00086	CC_0088	overlapping	0	5	0
Caulobacter_crescentus NA1000	Chrgi|221232939|ref|NC_011916.1|:95645-95645	95645	CCNA_00086	CC_0088	overlapping	0	3	0
Caulobacter_crescentus NA1000	Chrgi|221232939|ref|NC_011916.1|:96008-96008	96008	CCNA_00086	CC_0088	overlapping	0	1	0
Caulobacter_crescentus NA1000	Chrgi|221232939|ref|NC_011916.1|:96245-96245	96245	CCNA_00086	CC_0088	overlapping	0	2	0
Caulobacter_crescentus NA1000	Chrgi|221232939|ref|NC_011916.1|:96277-96277	96277	CCNA_00086	CC_0088	overlapping	0	3	0
Caulobacter_crescentus NA1000	Chrgi|221232939|ref|NC_011916.1|:96279-96279	96279	CCNA_00086	CC_0088	overlapping	0	4	0
Caulobacter_crescentus NA1000	Chrgi|221232939|ref|NC_011916.1|:96306-96306	96306	CCNA_00086	CC_0088	downstream	16	4	0
Caulobacter_crescentus NA1000	Chrgi|221232939|ref|NC_011916.1|:96317-96317	96317	CCNA_00086	CC_0088	downstream	27	141	0
Caulobacter_crescentus NA1000	Chrgi|221232939|ref|NC_011916.1|:96319-96319	96319	CCNA_00086	CC_0088	downstream	29	51	0
Caulobacter_crescentus NA1000	Chrgi|221232939|ref|NC_011916.1|:96321-96321	96321	CCNA_00086	CC_0088	downstream	31	31	0
Caulobacter_crescentus NA1000	Chrgi|221232939|ref|NC_011916.1|:96323-96323	96323	CCNA_00086	CC_0088	downstream	33	14	0
Caulobacter_crescentus NA1000	Chrgi|221232939|ref|NC_011916.1|:96328-96328	96328	CCNA_00086	CC_0088	downstream	38	53	16
Caulobacter_crescentus NA1000	Chrgi|221232939|ref|NC_011916.1|:96330-96330	96330	CCNA_00086	CC_0088	downstream	40	38	13
Caulobacter_crescentus NA1000	Chrgi|221232939|ref|NC_011916.1|:96334-96334	96334	CCNA_00086	CC_0088	downstream	44	6	0
Caulobacter_crescentus NA1000	Chrgi|221232939|ref|NC_011916.1|:96336-96336	96336	CCNA_00086	CC_0088	downstream	46	3	0
Caulobacter_crescentus NA1000	Chrgi|221232939|ref|NC_011916.1|:96351-96351	96351	CCNA_00086	CC_0088	downstream	61	11	0
Caulobacter_crescentus NA1000	Chrgi|221232939|ref|NC_011916.1|:96353-96353	96353	CCNA_00086	CC_0088	downstream	63	8	0
Caulobacter_crescentus NA1000	Chrgi|221232939|ref|NC_011916.1|:96371-96371	96371	CCNA_00086	CC_0088	downstream	81	2	0
Caulobacter_crescentus NA1000	Chrgi|221232939|ref|NC_011916.1|:96375-96375	96375	CCNA_00086	CC_0088	downstream	85	29	0
Caulobacter_crescentus NA1000	Chrgi|221232939|ref|NC_011916.1|:96377-96377	96377	CCNA_00086	CC_0088	downstream	87	29	0
Caulobacter_crescentus NA1000	Chrgi|221232939|ref|NC_011916.1|:96396-96396	96396	CCNA_00086	CC_0088	downstream	106	63	0
Caulobacter_crescentus NA1000	Chrgi|221232939|ref|NC_011916.1|:96398-96398	96398	CCNA_00086	CC_0088	downstream	108	28	0
Caulobacter_crescentus NA1000	Chrgi|221232939|ref|NC_011916.1|:96420-96420	96420	CCNA_00086	CC_0088	downstream	130	124	0
Caulobacter_crescentus NA1000	Chrgi|221232939|ref|NC_011916.1|:96422-96422	96422	CCNA_00086	CC_0088	downstream	132	33	0
Caulobacter_crescentus NA1000	Chrgi|221232939|ref|NC_011916.1|:96588-96588	96588	CCNA_00087	CC_0089	upstream	40	62	0
Caulobacter_crescentus NA1000	Chrgi|221232939|ref|NC_011916.1|:96590-96590	96590	CCNA_00087	CC_0089	upstream	38	154	0
Caulobacter_crescentus NA1000	Chrgi|221232939|ref|NC_011916.1|:96594-96594	96594	CCNA_00087	CC_0089	upstream	34	91	0
Caulobacter_crescentus NA1000	Chrgi|221232939|ref|NC_011916.1|:96596-96596	96596	CCNA_00087	CC_0089	upstream	32	148	0
Caulobacter_crescentus NA1000	Chrgi|221232939|ref|NC_011916.1|:96615-96615	96615	CCNA_00087	CC_0089	upstream	13	9	0
Caulobacter_crescentus NA1000	Chrgi|221232939|ref|NC_011916.1|:96617-96617	96617	CCNA_00087	CC_0089	upstream	11	12	0
Caulobacter_crescentus NA1000	Chrgi|221232939|ref|NC_011916.1|:96875-96875	96875	CCNA_00087	CC_0089	overlapping	0	8	0
Caulobacter_crescentus NA1000	Chrgi|221232939|ref|NC_011916.1|:96996-96996	96996	CCNA_00087	CC_0089	overlapping	0	18	0
Caulobacter_crescentus NA1000	Chrgi|221232939|ref|NC_011916.1|:96998-96998	96998	CCNA_00087	CC_0089	overlapping	0	18	0
Caulobacter_crescentus NA1000	Chrgi|221232939|ref|NC_011916.1|:97009-97009	97009	CCNA_00087	CC_0089	overlapping	0	263	8
Caulobacter_crescentus NA1000	Chrgi|221232939|ref|NC_011916.1|:97011-97011	97011	CCNA_00087	CC_0089	overlapping	0	431	4
Caulobacter_crescentus NA1000	Chrgi|221232939|ref|NC_011916.1|:97126-97126	97126	CCNA_00087	CC_0089	overlapping	0	202	0
Caulobacter_crescentus NA1000	Chrgi|221232939|ref|NC_011916.1|:97128-97128	97128	CCNA_00087	CC_0089	overlapping	0	317	0
Caulobacter_crescentus NA1000	Chrgi|221232939|ref|NC_011916.1|:97252-97252	97252	CCNA_00087	CC_0089	overlapping	0	202	0
Caulobacter_crescentus NA1000	Chrgi|221232939|ref|NC_011916.1|:97254-97254	97254	CCNA_00087	CC_0089	overlapping	0	190	0
Caulobacter_crescentus NA1000	Chrgi|221232939|ref|NC_011916.1|:97291-97291	97291	CCNA_00087	CC_0089	overlapping	0	5	0
Caulobacter_crescentus NA1000	Chrgi|221232939|ref|NC_011916.1|:97293-97293	97293	CCNA_00087	CC_0089	overlapping	0	3	0
Caulobacter_crescentus NA1000	Chrgi|221232939|ref|NC_011916.1|:97315-97315	97315	CCNA_00087	CC_0089	overlapping	0	183	0
Caulobacter_crescentus NA1000	Chrgi|221232939|ref|NC_011916.1|:97317-97317	97317	CCNA_00087	CC_0089	overlapping	0	158	0
Caulobacter_crescentus NA1000	Chrgi|221232939|ref|NC_011916.1|:97441-97441	97441	CCNA_00087	CC_0089	overlapping	0	195	0
Caulobacter_crescentus NA1000	Chrgi|221232939|ref|NC_011916.1|:97443-97443	97443	CCNA_00087	CC_0089	overlapping	0	211	0
Caulobacter_crescentus NA1000	Chrgi|221232939|ref|NC_011916.1|:97640-97640	97640	CCNA_00087	CC_0089	overlapping	0	48	0
Caulobacter_crescentus NA1000	Chrgi|221232939|ref|NC_011916.1|:97642-97642	97642	CCNA_00087	CC_0089	overlapping	0	27	0
Caulobacter_crescentus NA1000	Chrgi|221232939|ref|NC_011916.1|:97740-97740	97740	CCNA_00087	CC_0089	downstream	3	25	0
Caulobacter_crescentus NA1000	Chrgi|221232939|ref|NC_011916.1|:97742-97742	97742	CCNA_00087	CC_0089	downstream	5	18	0
Caulobacter_crescentus NA1000	Chrgi|221232939|ref|NC_011916.1|:97755-97755	97755	CCNA_00087	CC_0089	downstream	18	68	0
Caulobacter_crescentus NA1000	Chrgi|221232939|ref|NC_011916.1|:97757-97757	97757	CCNA_00087	CC_0089	downstream	20	82	0
Caulobacter_crescentus NA1000	Chrgi|221232939|ref|NC_011916.1|:97804-97804	97804	CCNA_00088	CC_0090	downstream	37	54	0
Caulobacter_crescentus NA1000	Chrgi|221232939|ref|NC_011916.1|:97806-97806	97806	CCNA_00088	CC_0090	downstream	35	52	0
Caulobacter_crescentus NA1000	Chrgi|221232939|ref|NC_011916.1|:97826-97826	97826	CCNA_00088	CC_0090	downstream	15	233	0
Caulobacter_crescentus NA1000	Chrgi|221232939|ref|NC_011916.1|:97828-97828	97828	CCNA_00088	CC_0090	downstream	13	232	0
Caulobacter_crescentus NA1000	Chrgi|221232939|ref|NC_011916.1|:98260-98260	98260	CCNA_00088	CC_0090	overlapping	0	0	1
Caulobacter_crescentus NA1000	Chrgi|221232939|ref|NC_011916.1|:98326-98326	98326	CCNA_00088	CC_0090	overlapping	0	221	4
Caulobacter_crescentus NA1000	Chrgi|221232939|ref|NC_011916.1|:98328-98328	98328	CCNA_00088	CC_0090	overlapping	0	187	0
Caulobacter_crescentus NA1000	Chrgi|221232939|ref|NC_011916.1|:98362-98362	98362	CCNA_00088	CC_0090	overlapping	0	48	0
Caulobacter_crescentus NA1000	Chrgi|221232939|ref|NC_011916.1|:98364-98364	98364	CCNA_00088	CC_0090	overlapping	0	27	0
Caulobacter_crescentus NA1000	Chrgi|221232939|ref|NC_011916.1|:98503-98503	98503	CCNA_00088	CC_0090	overlapping	0	127	0
Caulobacter_crescentus NA1000	Chrgi|221232939|ref|NC_011916.1|:98505-98505	98505	CCNA_00088	CC_0090	overlapping	0	152	0
Caulobacter_crescentus NA1000	Chrgi|221232939|ref|NC_011916.1|:98551-98551	98551	CCNA_00088	CC_0090	overlapping	0	68	0
Caulobacter_crescentus NA1000	Chrgi|221232939|ref|NC_011916.1|:98553-98553	98553	CCNA_00088	CC_0090	overlapping	0	76	0
Caulobacter_crescentus NA1000	Chrgi|221232939|ref|NC_011916.1|:98676-98676	98676	CCNA_00088	CC_0090	overlapping	0	41	0
Caulobacter_crescentus NA1000	Chrgi|221232939|ref|NC_011916.1|:98678-98678	98678	CCNA_00088	CC_0090	overlapping	0	38	0
Caulobacter_crescentus NA1000	Chrgi|221232939|ref|NC_011916.1|:98740-98740	98740	CCNA_00088	CC_0090	overlapping	0	214	16
Caulobacter_crescentus NA1000	Chrgi|221232939|ref|NC_011916.1|:98742-98742	98742	CCNA_00088	CC_0090	overlapping	0	176	4
Caulobacter_crescentus NA1000	Chrgi|221232939|ref|NC_011916.1|:98783-98783	98783	CCNA_00088	CC_0090	overlapping	0	94	2
Caulobacter_crescentus NA1000	Chrgi|221232939|ref|NC_011916.1|:98785-98785	98785	CCNA_00088	CC_0090	overlapping	0	77	5
Caulobacter_crescentus NA1000	Chrgi|221232939|ref|NC_011916.1|:98824-98824	98824	CCNA_00088	CC_0090	overlapping	0	97	0
Caulobacter_crescentus NA1000	Chrgi|221232939|ref|NC_011916.1|:98826-98826	98826	CCNA_00088	CC_0090	overlapping	0	264	30
Caulobacter_crescentus NA1000	Chrgi|221232939|ref|NC_011916.1|:98828-98828	98828	CCNA_00088	CC_0090	overlapping	0	121	27
Caulobacter_crescentus NA1000	Chrgi|221232939|ref|NC_011916.1|:99070-99070	99070	CCNA_00088	CC_0090	overlapping	0	73	3
Caulobacter_crescentus NA1000	Chrgi|221232939|ref|NC_011916.1|:99072-99072	99072	CCNA_00088	CC_0090	overlapping	0	32	0
Caulobacter_crescentus NA1000	Chrgi|221232939|ref|NC_011916.1|:99100-99100	99100	CCNA_00088	CC_0090	overlapping	0	2	0
Caulobacter_crescentus NA1000	Chrgi|221232939|ref|NC_011916.1|:99102-99102	99102	CCNA_00088	CC_0090	overlapping	0	5	0
Caulobacter_crescentus NA1000	Chrgi|221232939|ref|NC_011916.1|:99297-99297	99297	CCNA_00088	CC_0090	overlapping	0	43	0
Caulobacter_crescentus NA1000	Chrgi|221232939|ref|NC_011916.1|:99299-99299	99299	CCNA_00088	CC_0090	overlapping	0	137	0
Caulobacter_crescentus NA1000	Chrgi|221232939|ref|NC_011916.1|:99466-99466	99466	CCNA_00089	CC_0091	overlapping	0	16	0
Caulobacter_crescentus NA1000	Chrgi|221232939|ref|NC_011916.1|:99468-99468	99468	CCNA_00089	CC_0091	overlapping	0	17	0
Caulobacter_crescentus NA1000	Chrgi|221232939|ref|NC_011916.1|:99488-99488	99488	CCNA_00089	CC_0091	overlapping	0	0	1
Caulobacter_crescentus NA1000	Chrgi|221232939|ref|NC_011916.1|:99568-99568	99568	CCNA_00089	CC_0091	overlapping	0	39	0
Caulobacter_crescentus NA1000	Chrgi|221232939|ref|NC_011916.1|:99570-99570	99570	CCNA_00089	CC_0091	overlapping	0	45	0
Caulobacter_crescentus NA1000	Chrgi|221232939|ref|NC_011916.1|:99606-99606	99606	CCNA_00089	CC_0091	overlapping	0	171	0
Caulobacter_crescentus NA1000	Chrgi|221232939|ref|NC_011916.1|:99608-99608	99608	CCNA_00089	CC_0091	overlapping	0	197	0
Caulobacter_crescentus NA1000	Chrgi|221232939|ref|NC_011916.1|:99777-99777	99777	CCNA_00089	CC_0091	overlapping	0	13	0
Caulobacter_crescentus NA1000	Chrgi|221232939|ref|NC_011916.1|:99779-99779	99779	CCNA_00089	CC_0091	overlapping	0	5	0
Caulobacter_crescentus NA1000	Chrgi|221232939|ref|NC_011916.1|:99819-99819	99819	CCNA_00089	CC_0091	overlapping	0	18	0
Caulobacter_crescentus NA1000	Chrgi|221232939|ref|NC_011916.1|:99821-99821	99821	CCNA_00089	CC_0091	overlapping	0	16	0
Caulobacter_crescentus NA1000	Chrgi|221232939|ref|NC_011916.1|:99833-99833	99833	CCNA_00089	CC_0091	overlapping	0	27	0
Caulobacter_crescentus NA1000	Chrgi|221232939|ref|NC_011916.1|:99835-99835	99835	CCNA_00089	CC_0091	overlapping	0	38	0
Caulobacter_crescentus NA1000	Chrgi|221232939|ref|NC_011916.1|:99865-99865	99865	CCNA_00089	CC_0091	overlapping	0	151	41
Caulobacter_crescentus NA1000	Chrgi|221232939|ref|NC_011916.1|:99867-99867	99867	CCNA_00089	CC_0091	overlapping	0	110	60
Caulobacter_crescentus NA1000	Chrgi|221232939|ref|NC_011916.1|:99968-99968	99968	CCNA_00089	CC_0091	overlapping	0	127	0
Caulobacter_crescentus NA1000	Chrgi|221232939|ref|NC_011916.1|:99970-99970	99970	CCNA_00089	CC_0091	overlapping	0	70	0
Caulobacter_crescentus NA1000	Chrgi|221232939|ref|NC_011916.1|:100001-100001	100001	CCNA_00089	CC_0091	overlapping	0	8	0
Caulobacter_crescentus NA1000	Chrgi|221232939|ref|NC_011916.1|:100003-100003	100003	CCNA_00089	CC_0091	overlapping	0	4	0
Caulobacter_crescentus NA1000	Chrgi|221232939|ref|NC_011916.1|:100047-100047	100047	CCNA_00089	CC_0091	overlapping	0	179	0
Caulobacter_crescentus NA1000	Chrgi|221232939|ref|NC_011916.1|:100049-100049	100049	CCNA_00089	CC_0091	overlapping	0	174	0
Caulobacter_crescentus NA1000	Chrgi|221232939|ref|NC_011916.1|:100116-100116	100116	CCNA_00089	CC_0091	overlapping	0	29	0
Caulobacter_crescentus NA1000	Chrgi|221232939|ref|NC_011916.1|:100118-100118	100118	CCNA_00089	CC_0091	overlapping	0	18	0
Caulobacter_crescentus NA1000	Chrgi|221232939|ref|NC_011916.1|:100167-100167	100167	CCNA_00089	CC_0091	overlapping	0	73	0
Caulobacter_crescentus NA1000	Chrgi|221232939|ref|NC_011916.1|:100169-100169	100169	CCNA_00089	CC_0091	overlapping	0	84	0
Caulobacter_crescentus NA1000	Chrgi|221232939|ref|NC_011916.1|:100201-100201	100201	CCNA_00089	CC_0091	overlapping	0	40	0
Caulobacter_crescentus NA1000	Chrgi|221232939|ref|NC_011916.1|:100203-100203	100203	CCNA_00089	CC_0091	overlapping	0	37	0
Caulobacter_crescentus NA1000	Chrgi|221232939|ref|NC_011916.1|:100303-100303	100303	CCNA_00089	CC_0091	overlapping	0	11	6
Caulobacter_crescentus NA1000	Chrgi|221232939|ref|NC_011916.1|:100305-100305	100305	CCNA_00089	CC_0091	overlapping	0	36	7
Caulobacter_crescentus NA1000	Chrgi|221232939|ref|NC_011916.1|:100333-100333	100333	CCNA_00089	CC_0091	overlapping	0	12	0
Caulobacter_crescentus NA1000	Chrgi|221232939|ref|NC_011916.1|:100335-100335	100335	CCNA_00089	CC_0091	overlapping	0	7	0
Caulobacter_crescentus NA1000	Chrgi|221232939|ref|NC_011916.1|:100390-100390	100390	CCNA_00089	CC_0091	overlapping	0	44	0
Caulobacter_crescentus NA1000	Chrgi|221232939|ref|NC_011916.1|:100392-100392	100392	CCNA_00089	CC_0091	overlapping	0	30	0
Caulobacter_crescentus NA1000	Chrgi|221232939|ref|NC_011916.1|:100786-100786	100786	CCNA_00089	CC_0091	overlapping	0	10	0
Caulobacter_crescentus NA1000	Chrgi|221232939|ref|NC_011916.1|:100788-100788	100788	CCNA_00089	CC_0091	overlapping	0	10	0
Caulobacter_crescentus NA1000	Chrgi|221232939|ref|NC_011916.1|:100805-100805	100805	CCNA_00089	CC_0091	overlapping	0	0	4
Caulobacter_crescentus NA1000	Chrgi|221232939|ref|NC_011916.1|:100860-100860	100860	CCNA_00089	CC_0091	overlapping	0	40	0
Caulobacter_crescentus NA1000	Chrgi|221232939|ref|NC_011916.1|:100862-100862	100862	CCNA_00089	CC_0091	overlapping	0	32	0
Caulobacter_crescentus NA1000	Chrgi|221232939|ref|NC_011916.1|:101104-101104	101104	CCNA_00089	CC_0091	overlapping	0	124	0
Caulobacter_crescentus NA1000	Chrgi|221232939|ref|NC_011916.1|:101106-101106	101106	CCNA_00089	CC_0091	overlapping	0	113	0
Caulobacter_crescentus NA1000	Chrgi|221232939|ref|NC_011916.1|:101489-101489	101489	CCNA_00089	CC_0091	overlapping	0	164	22
Caulobacter_crescentus NA1000	Chrgi|221232939|ref|NC_011916.1|:101491-101491	101491	CCNA_00089	CC_0091	overlapping	0	662	283
Caulobacter_crescentus NA1000	Chrgi|221232939|ref|NC_011916.1|:101493-101493	101493	CCNA_00089	CC_0091	overlapping	0	640	314
Caulobacter_crescentus NA1000	Chrgi|221232939|ref|NC_011916.1|:101635-101635	101635	CCNA_00089	CC_0091	overlapping	0	13	0
Caulobacter_crescentus NA1000	Chrgi|221232939|ref|NC_011916.1|:101637-101637	101637	CCNA_00089	CC_0091	overlapping	0	20	0
Caulobacter_crescentus NA1000	Chrgi|221232939|ref|NC_011916.1|:101770-101770	101770	CCNA_00089	CC_0091	overlapping	0	34	0
Caulobacter_crescentus NA1000	Chrgi|221232939|ref|NC_011916.1|:101772-101772	101772	CCNA_00089	CC_0091	overlapping	0	34	0
Caulobacter_crescentus NA1000	Chrgi|221232939|ref|NC_011916.1|:101786-101786	101786	CCNA_00089	CC_0091	overlapping	0	88	0
Caulobacter_crescentus NA1000	Chrgi|221232939|ref|NC_011916.1|:101788-101788	101788	CCNA_00089	CC_0091	overlapping	0	72	0
Caulobacter_crescentus NA1000	Chrgi|221232939|ref|NC_011916.1|:101902-101902	101902	CCNA_00089	CC_0091	downstream	7	8	0
Caulobacter_crescentus NA1000	Chrgi|221232939|ref|NC_011916.1|:101904-101904	101904	CCNA_00089	CC_0091	downstream	9	3	0
Caulobacter_crescentus NA1000	Chrgi|221232939|ref|NC_011916.1|:101920-101920	101920	CCNA_00089	CC_0091	downstream	25	31	0
Caulobacter_crescentus NA1000	Chrgi|221232939|ref|NC_011916.1|:101922-101922	101922	CCNA_00089	CC_0091	downstream	27	29	0
Caulobacter_crescentus NA1000	Chrgi|221232939|ref|NC_011916.1|:101926-101926	101926	CCNA_00089	CC_0091	downstream	31	9	0
Caulobacter_crescentus NA1000	Chrgi|221232939|ref|NC_011916.1|:101928-101928	101928	CCNA_00090	CC_0092	upstream	32	11	0
Caulobacter_crescentus NA1000	Chrgi|221232939|ref|NC_011916.1|:102141-102141	102141	CCNA_00090	CC_0092	overlapping	0	32	7
Caulobacter_crescentus NA1000	Chrgi|221232939|ref|NC_011916.1|:102143-102143	102143	CCNA_00090	CC_0092	overlapping	0	20	10
Caulobacter_crescentus NA1000	Chrgi|221232939|ref|NC_011916.1|:102197-102197	102197	CCNA_00090	CC_0092	overlapping	0	414	0
Caulobacter_crescentus NA1000	Chrgi|221232939|ref|NC_011916.1|:102199-102199	102199	CCNA_00090	CC_0092	overlapping	0	337	0
Caulobacter_crescentus NA1000	Chrgi|221232939|ref|NC_011916.1|:102275-102275	102275	CCNA_00090	CC_0092	overlapping	0	163	10
Caulobacter_crescentus NA1000	Chrgi|221232939|ref|NC_011916.1|:102277-102277	102277	CCNA_00090	CC_0092	overlapping	0	121	10
Caulobacter_crescentus NA1000	Chrgi|221232939|ref|NC_011916.1|:102283-102283	102283	CCNA_00090	CC_0092	overlapping	0	42	0
Caulobacter_crescentus NA1000	Chrgi|221232939|ref|NC_011916.1|:102285-102285	102285	CCNA_00090	CC_0092	overlapping	0	29	0
Caulobacter_crescentus NA1000	Chrgi|221232939|ref|NC_011916.1|:102291-102291	102291	CCNA_00090	CC_0092	overlapping	0	4	0
Caulobacter_crescentus NA1000	Chrgi|221232939|ref|NC_011916.1|:102293-102293	102293	CCNA_00090	CC_0092	overlapping	0	3	0
Caulobacter_crescentus NA1000	Chrgi|221232939|ref|NC_011916.1|:102308-102308	102308	CCNA_00090	CC_0092	overlapping	0	197	0
Caulobacter_crescentus NA1000	Chrgi|221232939|ref|NC_011916.1|:102310-102310	102310	CCNA_00090	CC_0092	overlapping	0	151	0
Caulobacter_crescentus NA1000	Chrgi|221232939|ref|NC_011916.1|:102370-102370	102370	CCNA_00090	CC_0092	overlapping	0	18	0
Caulobacter_crescentus NA1000	Chrgi|221232939|ref|NC_011916.1|:102372-102372	102372	CCNA_00090	CC_0092	overlapping	0	18	0
Caulobacter_crescentus NA1000	Chrgi|221232939|ref|NC_011916.1|:102440-102440	102440	CCNA_00090	CC_0092	overlapping	0	94	0
Caulobacter_crescentus NA1000	Chrgi|221232939|ref|NC_011916.1|:102442-102442	102442	CCNA_00090	CC_0092	overlapping	0	103	0
Caulobacter_crescentus NA1000	Chrgi|221232939|ref|NC_011916.1|:102448-102448	102448	CCNA_00090	CC_0092	overlapping	0	3	0
Caulobacter_crescentus NA1000	Chrgi|221232939|ref|NC_011916.1|:102450-102450	102450	CCNA_00090	CC_0092	overlapping	0	8	0
Caulobacter_crescentus NA1000	Chrgi|221232939|ref|NC_011916.1|:102470-102470	102470	CCNA_00090	CC_0092	overlapping	0	117	0
Caulobacter_crescentus NA1000	Chrgi|221232939|ref|NC_011916.1|:102472-102472	102472	CCNA_00090	CC_0092	overlapping	0	135	0
Caulobacter_crescentus NA1000	Chrgi|221232939|ref|NC_011916.1|:102479-102479	102479	CCNA_00090	CC_0092	overlapping	0	76	0
Caulobacter_crescentus NA1000	Chrgi|221232939|ref|NC_011916.1|:102481-102481	102481	CCNA_00090	CC_0092	overlapping	0	51	0
Caulobacter_crescentus NA1000	Chrgi|221232939|ref|NC_011916.1|:102521-102521	102521	CCNA_00090	CC_0092	overlapping	0	26	0
Caulobacter_crescentus NA1000	Chrgi|221232939|ref|NC_011916.1|:102523-102523	102523	CCNA_00090	CC_0092	overlapping	0	34	0
Caulobacter_crescentus NA1000	Chrgi|221232939|ref|NC_011916.1|:102749-102749	102749	CCNA_00090	CC_0092	overlapping	0	59	0
Caulobacter_crescentus NA1000	Chrgi|221232939|ref|NC_011916.1|:102751-102751	102751	CCNA_00090	CC_0092	overlapping	0	39	0
Caulobacter_crescentus NA1000	Chrgi|221232939|ref|NC_011916.1|:102908-102908	102908	CCNA_00090	CC_0092	overlapping	0	46	0
Caulobacter_crescentus NA1000	Chrgi|221232939|ref|NC_011916.1|:102910-102910	102910	CCNA_00090	CC_0092	overlapping	0	59	0
Caulobacter_crescentus NA1000	Chrgi|221232939|ref|NC_011916.1|:102952-102952	102952	CCNA_00090	CC_0092	downstream	9	28	0
Caulobacter_crescentus NA1000	Chrgi|221232939|ref|NC_011916.1|:102954-102954	102954	CCNA_00090	CC_0092	downstream	11	69	0
Caulobacter_crescentus NA1000	Chrgi|221232939|ref|NC_011916.1|:102972-102972	102972	CCNA_00090	CC_0092	downstream	29	74	0
Caulobacter_crescentus NA1000	Chrgi|221232939|ref|NC_011916.1|:102974-102974	102974	CCNA_00090	CC_0092	downstream	31	119	0
Caulobacter_crescentus NA1000	Chrgi|221232939|ref|NC_011916.1|:103022-103022	103022	CCNA_00090	CC_0092	downstream	79	5	0
Caulobacter_crescentus NA1000	Chrgi|221232939|ref|NC_011916.1|:103024-103024	103024	CCNA_00090	CC_0092	downstream	81	6	0
Caulobacter_crescentus NA1000	Chrgi|221232939|ref|NC_011916.1|:103046-103046	103046	CCNA_00090	CC_0092	downstream	103	59	0
Caulobacter_crescentus NA1000	Chrgi|221232939|ref|NC_011916.1|:103048-103048	103048	CCNA_00091	CC_0093	upstream	101	48	0
Caulobacter_crescentus NA1000	Chrgi|221232939|ref|NC_011916.1|:103149-103149	103149	CCNA_00091	CC_0093	overlapping	0	59	42
Caulobacter_crescentus NA1000	Chrgi|221232939|ref|NC_011916.1|:103151-103151	103151	CCNA_00091	CC_0093	overlapping	0	96	17
Caulobacter_crescentus NA1000	Chrgi|221232939|ref|NC_011916.1|:103308-103308	103308	CCNA_00091	CC_0093	overlapping	0	34	11
Caulobacter_crescentus NA1000	Chrgi|221232939|ref|NC_011916.1|:103310-103310	103310	CCNA_00091	CC_0093	overlapping	0	60	29
Caulobacter_crescentus NA1000	Chrgi|221232939|ref|NC_011916.1|:103357-103357	103357	CCNA_00091	CC_0093	overlapping	0	97	0
Caulobacter_crescentus NA1000	Chrgi|221232939|ref|NC_011916.1|:103359-103359	103359	CCNA_00091	CC_0093	overlapping	0	355	6
Caulobacter_crescentus NA1000	Chrgi|221232939|ref|NC_011916.1|:103361-103361	103361	CCNA_00091	CC_0093	overlapping	0	313	4
Caulobacter_crescentus NA1000	Chrgi|221232939|ref|NC_011916.1|:103403-103403	103403	CCNA_00091	CC_0093	overlapping	0	26	0
Caulobacter_crescentus NA1000	Chrgi|221232939|ref|NC_011916.1|:103405-103405	103405	CCNA_00091	CC_0093	overlapping	0	24	0
Caulobacter_crescentus NA1000	Chrgi|221232939|ref|NC_011916.1|:103436-103436	103436	CCNA_00091	CC_0093	overlapping	0	44	0
Caulobacter_crescentus NA1000	Chrgi|221232939|ref|NC_011916.1|:103438-103438	103438	CCNA_00091	CC_0093	overlapping	0	31	0
Caulobacter_crescentus NA1000	Chrgi|221232939|ref|NC_011916.1|:103485-103485	103485	CCNA_00091	CC_0093	overlapping	0	89	4
Caulobacter_crescentus NA1000	Chrgi|221232939|ref|NC_011916.1|:103487-103487	103487	CCNA_00091	CC_0093	overlapping	0	66	0
Caulobacter_crescentus NA1000	Chrgi|221232939|ref|NC_011916.1|:103776-103776	103776	CCNA_00091	CC_0093	overlapping	0	22	0
Caulobacter_crescentus NA1000	Chrgi|221232939|ref|NC_011916.1|:103778-103778	103778	CCNA_00091	CC_0093	overlapping	0	34	0
Caulobacter_crescentus NA1000	Chrgi|221232939|ref|NC_011916.1|:103782-103782	103782	CCNA_00091	CC_0093	overlapping	0	188	46
Caulobacter_crescentus NA1000	Chrgi|221232939|ref|NC_011916.1|:103784-103784	103784	CCNA_00091	CC_0093	overlapping	0	383	51
Caulobacter_crescentus NA1000	Chrgi|221232939|ref|NC_011916.1|:103917-103917	103917	CCNA_00091	CC_0093	overlapping	0	13	0
Caulobacter_crescentus NA1000	Chrgi|221232939|ref|NC_011916.1|:103919-103919	103919	CCNA_00091	CC_0093	overlapping	0	24	0
Caulobacter_crescentus NA1000	Chrgi|221232939|ref|NC_011916.1|:103943-103943	103943	CCNA_00091	CC_0093	overlapping	0	7	0
Caulobacter_crescentus NA1000	Chrgi|221232939|ref|NC_011916.1|:104225-104225	104225	CCNA_00092	CC_0094	overlapping	0	200	0
Caulobacter_crescentus NA1000	Chrgi|221232939|ref|NC_011916.1|:104227-104227	104227	CCNA_00092	CC_0094	overlapping	0	198	0
Caulobacter_crescentus NA1000	Chrgi|221232939|ref|NC_011916.1|:104468-104468	104468	CCNA_00092	CC_0094	overlapping	0	104	15
Caulobacter_crescentus NA1000	Chrgi|221232939|ref|NC_011916.1|:104470-104470	104470	CCNA_00092	CC_0094	overlapping	0	100	8
Caulobacter_crescentus NA1000	Chrgi|221232939|ref|NC_011916.1|:104979-104979	104979	CCNA_00093	105028..105237	upstream	49	35	0
Caulobacter_crescentus NA1000	Chrgi|221232939|ref|NC_011916.1|:104981-104981	104981	CCNA_00093	105028..105237	upstream	47	73	0
Caulobacter_crescentus NA1000	Chrgi|221232939|ref|NC_011916.1|:105224-105224	105224	CCNA_00093	105028..105237	overlapping	0	0	47
Caulobacter_crescentus NA1000	Chrgi|221232939|ref|NC_011916.1|:105226-105226	105226	CCNA_00093	105028..105237	overlapping	0	0	24
Caulobacter_crescentus NA1000	Chrgi|221232939|ref|NC_011916.1|:105310-105310	105310	CCNA_00094	hfsJ	overlapping	0	15	0
Caulobacter_crescentus NA1000	Chrgi|221232939|ref|NC_011916.1|:105312-105312	105312	CCNA_00094	hfsJ	overlapping	0	4	0
Caulobacter_crescentus NA1000	Chrgi|221232939|ref|NC_011916.1|:105383-105383	105383	CCNA_00094	hfsJ	overlapping	0	56	31
Caulobacter_crescentus NA1000	Chrgi|221232939|ref|NC_011916.1|:105385-105385	105385	CCNA_00094	hfsJ	overlapping	0	92	26
Caulobacter_crescentus NA1000	Chrgi|221232939|ref|NC_011916.1|:105454-105454	105454	CCNA_00094	hfsJ	overlapping	0	3	0
Caulobacter_crescentus NA1000	Chrgi|221232939|ref|NC_011916.1|:105456-105456	105456	CCNA_00094	hfsJ	overlapping	0	2	0
Caulobacter_crescentus NA1000	Chrgi|221232939|ref|NC_011916.1|:105536-105536	105536	CCNA_00094	hfsJ	overlapping	0	0	1
Caulobacter_crescentus NA1000	Chrgi|221232939|ref|NC_011916.1|:105556-105556	105556	CCNA_00094	hfsJ	overlapping	0	28	18
Caulobacter_crescentus NA1000	Chrgi|221232939|ref|NC_011916.1|:105558-105558	105558	CCNA_00094	hfsJ	overlapping	0	30	26
Caulobacter_crescentus NA1000	Chrgi|221232939|ref|NC_011916.1|:105598-105598	105598	CCNA_00094	hfsJ	overlapping	0	46	3
Caulobacter_crescentus NA1000	Chrgi|221232939|ref|NC_011916.1|:105600-105600	105600	CCNA_00094	hfsJ	overlapping	0	53	3
Caulobacter_crescentus NA1000	Chrgi|221232939|ref|NC_011916.1|:105628-105628	105628	CCNA_00094	hfsJ	overlapping	0	2	0
Caulobacter_crescentus NA1000	Chrgi|221232939|ref|NC_011916.1|:105673-105673	105673	CCNA_00094	hfsJ	overlapping	0	12	0
Caulobacter_crescentus NA1000	Chrgi|221232939|ref|NC_011916.1|:105675-105675	105675	CCNA_00094	hfsJ	overlapping	0	27	0
Caulobacter_crescentus NA1000	Chrgi|221232939|ref|NC_011916.1|:105731-105731	105731	CCNA_00094	hfsJ	overlapping	0	3	0
Caulobacter_crescentus NA1000	Chrgi|221232939|ref|NC_011916.1|:105733-105733	105733	CCNA_00094	hfsJ	overlapping	0	66	8
Caulobacter_crescentus NA1000	Chrgi|221232939|ref|NC_011916.1|:105735-105735	105735	CCNA_00094	hfsJ	overlapping	0	41	0
Caulobacter_crescentus NA1000	Chrgi|221232939|ref|NC_011916.1|:105779-105779	105779	CCNA_00094	hfsJ	overlapping	0	9	0
Caulobacter_crescentus NA1000	Chrgi|221232939|ref|NC_011916.1|:105781-105781	105781	CCNA_00094	hfsJ	overlapping	0	7	0
Caulobacter_crescentus NA1000	Chrgi|221232939|ref|NC_011916.1|:105883-105883	105883	CCNA_00094	hfsJ	overlapping	0	208	0
Caulobacter_crescentus NA1000	Chrgi|221232939|ref|NC_011916.1|:105885-105885	105885	CCNA_00094	hfsJ	overlapping	0	147	0
Caulobacter_crescentus NA1000	Chrgi|221232939|ref|NC_011916.1|:105979-105979	105979	CCNA_00094	hfsJ	overlapping	0	248	0
Caulobacter_crescentus NA1000	Chrgi|221232939|ref|NC_011916.1|:105981-105981	105981	CCNA_00094	hfsJ	overlapping	0	268	0
Caulobacter_crescentus NA1000	Chrgi|221232939|ref|NC_011916.1|:106015-106015	106015	CCNA_00094	hfsJ	overlapping	0	107	0
Caulobacter_crescentus NA1000	Chrgi|221232939|ref|NC_011916.1|:106017-106017	106017	CCNA_00094	hfsJ	overlapping	0	127	1
Caulobacter_crescentus NA1000	Chrgi|221232939|ref|NC_011916.1|:106245-106245	106245	CCNA_00094	hfsJ	downstream	15	55	1
Caulobacter_crescentus NA1000	Chrgi|221232939|ref|NC_011916.1|:106247-106247	106247	CCNA_00094	hfsJ	downstream	17	49	0
Caulobacter_crescentus NA1000	Chrgi|221232939|ref|NC_011916.1|:106280-106280	106280	CCNA_00094	hfsJ	downstream	50	1	0
Caulobacter_crescentus NA1000	Chrgi|221232939|ref|NC_011916.1|:106287-106287	106287	CCNA_00095	CC_0096	upstream	47	20	0
Caulobacter_crescentus NA1000	Chrgi|221232939|ref|NC_011916.1|:106289-106289	106289	CCNA_00095	CC_0096	upstream	45	23	0
Caulobacter_crescentus NA1000	Chrgi|221232939|ref|NC_011916.1|:106296-106296	106296	CCNA_00095	CC_0096	upstream	38	14	0
Caulobacter_crescentus NA1000	Chrgi|221232939|ref|NC_011916.1|:106298-106298	106298	CCNA_00095	CC_0096	upstream	36	19	0
Caulobacter_crescentus NA1000	Chrgi|221232939|ref|NC_011916.1|:106300-106300	106300	CCNA_00095	CC_0096	upstream	34	26	0
Caulobacter_crescentus NA1000	Chrgi|221232939|ref|NC_011916.1|:106302-106302	106302	CCNA_00095	CC_0096	upstream	32	22	0
Caulobacter_crescentus NA1000	Chrgi|221232939|ref|NC_011916.1|:106310-106310	106310	CCNA_00095	CC_0096	upstream	24	57	0
Caulobacter_crescentus NA1000	Chrgi|221232939|ref|NC_011916.1|:106312-106312	106312	CCNA_00095	CC_0096	upstream	22	43	0
Caulobacter_crescentus NA1000	Chrgi|221232939|ref|NC_011916.1|:106430-106430	106430	CCNA_00095	CC_0096	overlapping	0	81	0
Caulobacter_crescentus NA1000	Chrgi|221232939|ref|NC_011916.1|:106432-106432	106432	CCNA_00095	CC_0096	overlapping	0	83	0
Caulobacter_crescentus NA1000	Chrgi|221232939|ref|NC_011916.1|:106454-106454	106454	CCNA_00095	CC_0096	overlapping	0	59	0
Caulobacter_crescentus NA1000	Chrgi|221232939|ref|NC_011916.1|:106456-106456	106456	CCNA_00095	CC_0096	overlapping	0	35	0
Caulobacter_crescentus NA1000	Chrgi|221232939|ref|NC_011916.1|:106649-106649	106649	CCNA_00095	CC_0096	overlapping	0	34	0
Caulobacter_crescentus NA1000	Chrgi|221232939|ref|NC_011916.1|:106651-106651	106651	CCNA_00095	CC_0096	overlapping	0	42	0
Caulobacter_crescentus NA1000	Chrgi|221232939|ref|NC_011916.1|:106670-106670	106670	CCNA_00095	CC_0096	overlapping	0	46	0
Caulobacter_crescentus NA1000	Chrgi|221232939|ref|NC_011916.1|:106672-106672	106672	CCNA_00095	CC_0096	overlapping	0	29	2
Caulobacter_crescentus NA1000	Chrgi|221232939|ref|NC_011916.1|:106760-106760	106760	CCNA_00095	CC_0096	overlapping	0	17	0
Caulobacter_crescentus NA1000	Chrgi|221232939|ref|NC_011916.1|:106762-106762	106762	CCNA_00095	CC_0096	overlapping	0	10	0
Caulobacter_crescentus NA1000	Chrgi|221232939|ref|NC_011916.1|:106946-106946	106946	CCNA_00095	CC_0096	overlapping	0	35	0
Caulobacter_crescentus NA1000	Chrgi|221232939|ref|NC_011916.1|:106948-106948	106948	CCNA_00095	CC_0096	overlapping	0	77	0
Caulobacter_crescentus NA1000	Chrgi|221232939|ref|NC_011916.1|:106949-106949	106949	CCNA_00095	CC_0096	overlapping	0	68	0
Caulobacter_crescentus NA1000	Chrgi|221232939|ref|NC_011916.1|:106951-106951	106951	CCNA_00095	CC_0096	overlapping	0	119	0
Caulobacter_crescentus NA1000	Chrgi|221232939|ref|NC_011916.1|:106961-106961	106961	CCNA_00095	CC_0096	overlapping	0	66	0
Caulobacter_crescentus NA1000	Chrgi|221232939|ref|NC_011916.1|:106963-106963	106963	CCNA_00095	CC_0096	overlapping	0	127	0
Caulobacter_crescentus NA1000	Chrgi|221232939|ref|NC_011916.1|:107010-107010	107010	CCNA_00095	CC_0096	overlapping	0	22	14
Caulobacter_crescentus NA1000	Chrgi|221232939|ref|NC_011916.1|:107012-107012	107012	CCNA_00095	CC_0096	overlapping	0	42	2
Caulobacter_crescentus NA1000	Chrgi|221232939|ref|NC_011916.1|:107051-107051	107051	CCNA_00095	CC_0096	overlapping	0	3	0
Caulobacter_crescentus NA1000	Chrgi|221232939|ref|NC_011916.1|:107053-107053	107053	CCNA_00095	CC_0096	overlapping	0	2	0
Caulobacter_crescentus NA1000	Chrgi|221232939|ref|NC_011916.1|:107180-107180	107180	CCNA_00095	CC_0096	overlapping	0	219	51
Caulobacter_crescentus NA1000	Chrgi|221232939|ref|NC_011916.1|:107182-107182	107182	CCNA_00095	CC_0096	overlapping	0	266	84
Caulobacter_crescentus NA1000	Chrgi|221232939|ref|NC_011916.1|:107210-107210	107210	CCNA_00095	CC_0096	overlapping	0	80	0
Caulobacter_crescentus NA1000	Chrgi|221232939|ref|NC_011916.1|:107212-107212	107212	CCNA_00095	CC_0096	overlapping	0	58	0
Caulobacter_crescentus NA1000	Chrgi|221232939|ref|NC_011916.1|:107331-107331	107331	CCNA_00095	CC_0096	overlapping	0	27	0
Caulobacter_crescentus NA1000	Chrgi|221232939|ref|NC_011916.1|:107333-107333	107333	CCNA_00095	CC_0096	downstream	1	14	0
Caulobacter_crescentus NA1000	Chrgi|221232939|ref|NC_011916.1|:107356-107356	107356	CCNA_00095	CC_0096	downstream	24	64	0
Caulobacter_crescentus NA1000	Chrgi|221232939|ref|NC_011916.1|:107358-107358	107358	CCNA_00095	CC_0096	downstream	26	20	0
Caulobacter_crescentus NA1000	Chrgi|221232939|ref|NC_011916.1|:107371-107371	107371	CCNA_00096	CC_0097	downstream	31	4	0
Caulobacter_crescentus NA1000	Chrgi|221232939|ref|NC_011916.1|:107418-107418	107418	CCNA_00096	CC_0097	overlapping	0	30	0
Caulobacter_crescentus NA1000	Chrgi|221232939|ref|NC_011916.1|:107420-107420	107420	CCNA_00096	CC_0097	overlapping	0	5	0
Caulobacter_crescentus NA1000	Chrgi|221232939|ref|NC_011916.1|:107464-107464	107464	CCNA_00096	CC_0097	overlapping	0	26	0
Caulobacter_crescentus NA1000	Chrgi|221232939|ref|NC_011916.1|:107466-107466	107466	CCNA_00096	CC_0097	overlapping	0	11	0
Caulobacter_crescentus NA1000	Chrgi|221232939|ref|NC_011916.1|:107484-107484	107484	CCNA_00096	CC_0097	overlapping	0	55	0
Caulobacter_crescentus NA1000	Chrgi|221232939|ref|NC_011916.1|:107486-107486	107486	CCNA_00096	CC_0097	overlapping	0	24	0
Caulobacter_crescentus NA1000	Chrgi|221232939|ref|NC_011916.1|:107587-107587	107587	CCNA_00096	CC_0097	overlapping	0	91	8
Caulobacter_crescentus NA1000	Chrgi|221232939|ref|NC_011916.1|:107589-107589	107589	CCNA_00096	CC_0097	overlapping	0	188	27
Caulobacter_crescentus NA1000	Chrgi|221232939|ref|NC_011916.1|:107629-107629	107629	CCNA_00096	CC_0097	overlapping	0	23	0
Caulobacter_crescentus NA1000	Chrgi|221232939|ref|NC_011916.1|:107631-107631	107631	CCNA_00096	CC_0097	overlapping	0	64	0
Caulobacter_crescentus NA1000	Chrgi|221232939|ref|NC_011916.1|:108049-108049	108049	CCNA_00096	CC_0097	overlapping	0	43	0
Caulobacter_crescentus NA1000	Chrgi|221232939|ref|NC_011916.1|:108051-108051	108051	CCNA_00096	CC_0097	overlapping	0	24	0
Caulobacter_crescentus NA1000	Chrgi|221232939|ref|NC_011916.1|:108202-108202	108202	CCNA_00096	CC_0097	overlapping	0	0	1
Caulobacter_crescentus NA1000	Chrgi|221232939|ref|NC_011916.1|:108277-108277	108277	CCNA_00096	CC_0097	overlapping	0	52	6
Caulobacter_crescentus NA1000	Chrgi|221232939|ref|NC_011916.1|:108279-108279	108279	CCNA_00096	CC_0097	overlapping	0	72	6
Caulobacter_crescentus NA1000	Chrgi|221232939|ref|NC_011916.1|:108345-108345	108345	CCNA_00097	CC_0098	overlapping	0	2	0
Caulobacter_crescentus NA1000	Chrgi|221232939|ref|NC_011916.1|:108484-108484	108484	CCNA_00097	CC_0098	overlapping	0	115	0
Caulobacter_crescentus NA1000	Chrgi|221232939|ref|NC_011916.1|:108486-108486	108486	CCNA_00097	CC_0098	overlapping	0	208	0
Caulobacter_crescentus NA1000	Chrgi|221232939|ref|NC_011916.1|:108488-108488	108488	CCNA_00097	CC_0098	overlapping	0	116	4
Caulobacter_crescentus NA1000	Chrgi|221232939|ref|NC_011916.1|:108490-108490	108490	CCNA_00097	CC_0098	overlapping	0	36	5
Caulobacter_crescentus NA1000	Chrgi|221232939|ref|NC_011916.1|:108493-108493	108493	CCNA_00097	CC_0098	overlapping	0	0	1
Caulobacter_crescentus NA1000	Chrgi|221232939|ref|NC_011916.1|:108704-108704	108704	CCNA_00097	CC_0098	overlapping	0	1	0
Caulobacter_crescentus NA1000	Chrgi|221232939|ref|NC_011916.1|:108807-108807	108807	CCNA_00097	CC_0098	upstream	15	30	0
Caulobacter_crescentus NA1000	Chrgi|221232939|ref|NC_011916.1|:108809-108809	108809	CCNA_00097	CC_0098	upstream	17	53	0
Caulobacter_crescentus NA1000	Chrgi|221232939|ref|NC_011916.1|:108819-108819	108819	CCNA_00097	CC_0098	upstream	27	9	0
Caulobacter_crescentus NA1000	Chrgi|221232939|ref|NC_011916.1|:108821-108821	108821	CCNA_00097	CC_0098	upstream	29	7	0
Caulobacter_crescentus NA1000	Chrgi|221232939|ref|NC_011916.1|:108892-108892	108892	CCNA_00098	CC_0099	upstream	51	13	0
Caulobacter_crescentus NA1000	Chrgi|221232939|ref|NC_011916.1|:108894-108894	108894	CCNA_00098	CC_0099	upstream	49	17	0
Caulobacter_crescentus NA1000	Chrgi|221232939|ref|NC_011916.1|:108942-108942	108942	CCNA_00098	CC_0099	upstream	1	0	1
Caulobacter_crescentus NA1000	Chrgi|221232939|ref|NC_011916.1|:108943-108943	108943	CCNA_00098	CC_0099	overlapping	0	68	173
Caulobacter_crescentus NA1000	Chrgi|221232939|ref|NC_011916.1|:108945-108945	108945	CCNA_00098	CC_0099	overlapping	0	62	151
Caulobacter_crescentus NA1000	Chrgi|221232939|ref|NC_011916.1|:109048-109048	109048	CCNA_00098	CC_0099	overlapping	0	93	46
Caulobacter_crescentus NA1000	Chrgi|221232939|ref|NC_011916.1|:109050-109050	109050	CCNA_00098	CC_0099	overlapping	0	100	32
Caulobacter_crescentus NA1000	Chrgi|221232939|ref|NC_011916.1|:109051-109051	109051	CCNA_00098	CC_0099	overlapping	0	0	1
Caulobacter_crescentus NA1000	Chrgi|221232939|ref|NC_011916.1|:109174-109174	109174	CCNA_00098	CC_0099	overlapping	0	53	0
Caulobacter_crescentus NA1000	Chrgi|221232939|ref|NC_011916.1|:109176-109176	109176	CCNA_00098	CC_0099	overlapping	0	64	0
Caulobacter_crescentus NA1000	Chrgi|221232939|ref|NC_011916.1|:109239-109239	109239	CCNA_00099	fzlC	overlapping	0	2	0
Caulobacter_crescentus NA1000	Chrgi|221232939|ref|NC_011916.1|:109303-109303	109303	CCNA_00099	fzlC	overlapping	0	4	0
Caulobacter_crescentus NA1000	Chrgi|221232939|ref|NC_011916.1|:109402-109402	109402	CCNA_00099	fzlC	overlapping	0	8	0
Caulobacter_crescentus NA1000	Chrgi|221232939|ref|NC_011916.1|:109404-109404	109404	CCNA_00099	fzlC	overlapping	0	16	0
Caulobacter_crescentus NA1000	Chrgi|221232939|ref|NC_011916.1|:109497-109497	109497	CCNA_00099	fzlC	overlapping	0	5	0
Caulobacter_crescentus NA1000	Chrgi|221232939|ref|NC_011916.1|:109499-109499	109499	CCNA_00099	fzlC	overlapping	0	8	0
Caulobacter_crescentus NA1000	Chrgi|221232939|ref|NC_011916.1|:109772-109772	109772	CCNA_00099	fzlC	overlapping	0	9	0
Caulobacter_crescentus NA1000	Chrgi|221232939|ref|NC_011916.1|:109774-109774	109774	CCNA_00099	fzlC	overlapping	0	1	0
Caulobacter_crescentus NA1000	Chrgi|221232939|ref|NC_011916.1|:109974-109974	109974	CCNA_00099	fzlC	overlapping	0	4	0
Caulobacter_crescentus NA1000	Chrgi|221232939|ref|NC_011916.1|:109976-109976	109976	CCNA_00099	fzlC	overlapping	0	3	0
Caulobacter_crescentus NA1000	Chrgi|221232939|ref|NC_011916.1|:110959-110959	110959	CCNA_00099	fzlC	overlapping	0	1	0
Caulobacter_crescentus NA1000	Chrgi|221232939|ref|NC_011916.1|:110961-110961	110961	CCNA_00099	fzlC	overlapping	0	3	0
Caulobacter_crescentus NA1000	Chrgi|221232939|ref|NC_011916.1|:111012-111012	111012	CCNA_00100	CC_0101	overlapping	0	3	0
Caulobacter_crescentus NA1000	Chrgi|221232939|ref|NC_011916.1|:111014-111014	111014	CCNA_00100	CC_0101	overlapping	0	3	0
Caulobacter_crescentus NA1000	Chrgi|221232939|ref|NC_011916.1|:111127-111127	111127	CCNA_00100	CC_0101	overlapping	0	1	0
Caulobacter_crescentus NA1000	Chrgi|221232939|ref|NC_011916.1|:111129-111129	111129	CCNA_00100	CC_0101	overlapping	0	4	0
Caulobacter_crescentus NA1000	Chrgi|221232939|ref|NC_011916.1|:111648-111648	111648	CCNA_00100	CC_0101	downstream	10	9	0
Caulobacter_crescentus NA1000	Chrgi|221232939|ref|NC_011916.1|:111650-111650	111650	CCNA_00100	CC_0101	downstream	12	9	0
Caulobacter_crescentus NA1000	Chrgi|221232939|ref|NC_011916.1|:111752-111752	111752	CCNA_00101	rsmB	overlapping	0	81	0
Caulobacter_crescentus NA1000	Chrgi|221232939|ref|NC_011916.1|:111754-111754	111754	CCNA_00101	rsmB	overlapping	0	38	0
Caulobacter_crescentus NA1000	Chrgi|221232939|ref|NC_011916.1|:111964-111964	111964	CCNA_00101	rsmB	overlapping	0	27	20
Caulobacter_crescentus NA1000	Chrgi|221232939|ref|NC_011916.1|:111966-111966	111966	CCNA_00101	rsmB	overlapping	0	37	7
Caulobacter_crescentus NA1000	Chrgi|221232939|ref|NC_011916.1|:112038-112038	112038	CCNA_00101	rsmB	overlapping	0	3	0
Caulobacter_crescentus NA1000	Chrgi|221232939|ref|NC_011916.1|:112116-112116	112116	CCNA_00101	rsmB	overlapping	0	1	1
Caulobacter_crescentus NA1000	Chrgi|221232939|ref|NC_011916.1|:112142-112142	112142	CCNA_00101	rsmB	overlapping	0	3	0
Caulobacter_crescentus NA1000	Chrgi|221232939|ref|NC_011916.1|:112144-112144	112144	CCNA_00101	rsmB	overlapping	0	1	0
Caulobacter_crescentus NA1000	Chrgi|221232939|ref|NC_011916.1|:112594-112594	112594	CCNA_00101	rsmB	overlapping	0	32	0
Caulobacter_crescentus NA1000	Chrgi|221232939|ref|NC_011916.1|:112596-112596	112596	CCNA_00101	rsmB	overlapping	0	28	0
Caulobacter_crescentus NA1000	Chrgi|221232939|ref|NC_011916.1|:112759-112759	112759	CCNA_00101	rsmB	overlapping	0	74	0
Caulobacter_crescentus NA1000	Chrgi|221232939|ref|NC_011916.1|:112761-112761	112761	CCNA_00101	rsmB	overlapping	0	55	0
Caulobacter_crescentus NA1000	Chrgi|221232939|ref|NC_011916.1|:113072-113072	113072	CCNA_00101	rsmB	downstream	38	137	58
Caulobacter_crescentus NA1000	Chrgi|221232939|ref|NC_011916.1|:113074-113074	113074	CCNA_00101	rsmB	downstream	40	106	37
Caulobacter_crescentus NA1000	Chrgi|221232939|ref|NC_011916.1|:113125-113125	113125	CCNA_00102	CC_0103	downstream	26	138	101
Caulobacter_crescentus NA1000	Chrgi|221232939|ref|NC_011916.1|:113127-113127	113127	CCNA_00102	CC_0103	downstream	24	40	34
Caulobacter_crescentus NA1000	Chrgi|221232939|ref|NC_011916.1|:113129-113129	113129	CCNA_00102	CC_0103	downstream	22	7	0
Caulobacter_crescentus NA1000	Chrgi|221232939|ref|NC_011916.1|:113372-113372	113372	CCNA_00102	CC_0103	overlapping	0	7	0
Caulobacter_crescentus NA1000	Chrgi|221232939|ref|NC_011916.1|:113374-113374	113374	CCNA_00102	CC_0103	overlapping	0	23	0
Caulobacter_crescentus NA1000	Chrgi|221232939|ref|NC_011916.1|:113430-113430	113430	CCNA_00103	CC_0104	downstream	33	4	0
Caulobacter_crescentus NA1000	Chrgi|221232939|ref|NC_011916.1|:113600-113600	113600	CCNA_00103	CC_0104	overlapping	0	20	0
Caulobacter_crescentus NA1000	Chrgi|221232939|ref|NC_011916.1|:113602-113602	113602	CCNA_00103	CC_0104	overlapping	0	26	0
Caulobacter_crescentus NA1000	Chrgi|221232939|ref|NC_011916.1|:113690-113690	113690	CCNA_00103	CC_0104	overlapping	0	18	0
Caulobacter_crescentus NA1000	Chrgi|221232939|ref|NC_011916.1|:113692-113692	113692	CCNA_00103	CC_0104	overlapping	0	53	0
Caulobacter_crescentus NA1000	Chrgi|221232939|ref|NC_011916.1|:113710-113710	113710	CCNA_00103	CC_0104	overlapping	0	3	0
Caulobacter_crescentus NA1000	Chrgi|221232939|ref|NC_011916.1|:113735-113735	113735	CCNA_00103	CC_0104	overlapping	0	119	0
Caulobacter_crescentus NA1000	Chrgi|221232939|ref|NC_011916.1|:113737-113737	113737	CCNA_00103	CC_0104	overlapping	0	255	0
Caulobacter_crescentus NA1000	Chrgi|221232939|ref|NC_011916.1|:113753-113753	113753	CCNA_00103	CC_0104	overlapping	0	62	0
Caulobacter_crescentus NA1000	Chrgi|221232939|ref|NC_011916.1|:113755-113755	113755	CCNA_00103	CC_0104	overlapping	0	49	0
Caulobacter_crescentus NA1000	Chrgi|221232939|ref|NC_011916.1|:113760-113760	113760	CCNA_00103	CC_0104	overlapping	0	91	0
Caulobacter_crescentus NA1000	Chrgi|221232939|ref|NC_011916.1|:113762-113762	113762	CCNA_00103	CC_0104	overlapping	0	159	0
Caulobacter_crescentus NA1000	Chrgi|221232939|ref|NC_011916.1|:113765-113765	113765	CCNA_00103	CC_0104	overlapping	0	17	0
Caulobacter_crescentus NA1000	Chrgi|221232939|ref|NC_011916.1|:113767-113767	113767	CCNA_00103	CC_0104	overlapping	0	27	0
Caulobacter_crescentus NA1000	Chrgi|221232939|ref|NC_011916.1|:113804-113804	113804	CCNA_00103	CC_0104	overlapping	0	378	7
Caulobacter_crescentus NA1000	Chrgi|221232939|ref|NC_011916.1|:113806-113806	113806	CCNA_00103	CC_0104	overlapping	0	530	6
Caulobacter_crescentus NA1000	Chrgi|221232939|ref|NC_011916.1|:113846-113846	113846	CCNA_00103	CC_0104	overlapping	0	34	0
Caulobacter_crescentus NA1000	Chrgi|221232939|ref|NC_011916.1|:113848-113848	113848	CCNA_00103	CC_0104	overlapping	0	34	0
Caulobacter_crescentus NA1000	Chrgi|221232939|ref|NC_011916.1|:113954-113954	113954	CCNA_00103	CC_0104	overlapping	0	21	0
Caulobacter_crescentus NA1000	Chrgi|221232939|ref|NC_011916.1|:113956-113956	113956	CCNA_00103	CC_0104	overlapping	0	43	0
Caulobacter_crescentus NA1000	Chrgi|221232939|ref|NC_011916.1|:114047-114047	114047	CCNA_00103	CC_0104	overlapping	0	86	0
Caulobacter_crescentus NA1000	Chrgi|221232939|ref|NC_011916.1|:114049-114049	114049	CCNA_00103	CC_0104	overlapping	0	107	0
Caulobacter_crescentus NA1000	Chrgi|221232939|ref|NC_011916.1|:114140-114140	114140	CCNA_00103	CC_0104	overlapping	0	264	0
Caulobacter_crescentus NA1000	Chrgi|221232939|ref|NC_011916.1|:114142-114142	114142	CCNA_00103	CC_0104	overlapping	0	345	0
Caulobacter_crescentus NA1000	Chrgi|221232939|ref|NC_011916.1|:114227-114227	114227	CCNA_00103	CC_0104	overlapping	0	109	183
Caulobacter_crescentus NA1000	Chrgi|221232939|ref|NC_011916.1|:114229-114229	114229	CCNA_00103	CC_0104	overlapping	0	115	189
Caulobacter_crescentus NA1000	Chrgi|221232939|ref|NC_011916.1|:114259-114259	114259	CCNA_00103	CC_0104	overlapping	0	75	50
Caulobacter_crescentus NA1000	Chrgi|221232939|ref|NC_011916.1|:114261-114261	114261	CCNA_00103	CC_0104	overlapping	0	70	28
Caulobacter_crescentus NA1000	Chrgi|221232939|ref|NC_011916.1|:114272-114272	114272	CCNA_00103	CC_0104	overlapping	0	21	0
Caulobacter_crescentus NA1000	Chrgi|221232939|ref|NC_011916.1|:114274-114274	114274	CCNA_00103	CC_0104	overlapping	0	9	0
Caulobacter_crescentus NA1000	Chrgi|221232939|ref|NC_011916.1|:114334-114334	114334	CCNA_00103	CC_0104	overlapping	0	0	1
Caulobacter_crescentus NA1000	Chrgi|221232939|ref|NC_011916.1|:114338-114338	114338	CCNA_00103	CC_0104	overlapping	0	0	1
Caulobacter_crescentus NA1000	Chrgi|221232939|ref|NC_011916.1|:114389-114389	114389	CCNA_00103	CC_0104	overlapping	0	201	252
Caulobacter_crescentus NA1000	Chrgi|221232939|ref|NC_011916.1|:114391-114391	114391	CCNA_00103	CC_0104	overlapping	0	226	210
Caulobacter_crescentus NA1000	Chrgi|221232939|ref|NC_011916.1|:114425-114425	114425	CCNA_00103	CC_0104	overlapping	0	37	0
Caulobacter_crescentus NA1000	Chrgi|221232939|ref|NC_011916.1|:114427-114427	114427	CCNA_00103	CC_0104	overlapping	0	42	0
Caulobacter_crescentus NA1000	Chrgi|221232939|ref|NC_011916.1|:114443-114443	114443	CCNA_00103	CC_0104	overlapping	0	67	0
Caulobacter_crescentus NA1000	Chrgi|221232939|ref|NC_011916.1|:114445-114445	114445	CCNA_00103	CC_0104	overlapping	0	94	0
Caulobacter_crescentus NA1000	Chrgi|221232939|ref|NC_011916.1|:114500-114500	114500	CCNA_00103	CC_0104	overlapping	0	265	0
Caulobacter_crescentus NA1000	Chrgi|221232939|ref|NC_011916.1|:114502-114502	114502	CCNA_00103	CC_0104	overlapping	0	183	0
Caulobacter_crescentus NA1000	Chrgi|221232939|ref|NC_011916.1|:114593-114593	114593	CCNA_00103	CC_0104	overlapping	0	39	0
Caulobacter_crescentus NA1000	Chrgi|221232939|ref|NC_011916.1|:114595-114595	114595	CCNA_00103	CC_0104	overlapping	0	28	0
Caulobacter_crescentus NA1000	Chrgi|221232939|ref|NC_011916.1|:114635-114635	114635	CCNA_00103	CC_0104	overlapping	0	311	4
Caulobacter_crescentus NA1000	Chrgi|221232939|ref|NC_011916.1|:114637-114637	114637	CCNA_00103	CC_0104	overlapping	0	234	1
Caulobacter_crescentus NA1000	Chrgi|221232939|ref|NC_011916.1|:114908-114908	114908	CCNA_00103	CC_0104	overlapping	0	285	46
Caulobacter_crescentus NA1000	Chrgi|221232939|ref|NC_011916.1|:114910-114910	114910	CCNA_00103	CC_0104	overlapping	0	241	74
[truncated: 87,006 more rows]
